# Supplementary material for: Intertwined risk factors of mental health and cardiovascular diseases: A cross-sectional survey in Godawari Municipality of Far-western Nepal
Source: PLoS One. 2025 May 30;20(5):e0321436. doi: 10.1371/journal.pone.0321436 (PMC12124577; doi:10.1371/journal.pone.0321436)
Supplement: S1 Data — (CSV) [file pone.0321436.s001.csv]

ID	Age_group	Sex	Ethnicity_type	Married_type	Education_type	Occupation_type	Family_income	Family_income_classification	Smoking_type	Number_of_cigarettes_smoking	Smokeless_tobacco	Frequency_of_smokeless_tobacco	Smoking_tobacco_use	Exposure_to_secondhand_smoking	Duration_of_secondhand_smoking	FVIS	FVIS_category	FVI_Servings	Hypertension_Status	BMI_status	BMI_Classification	Overall_BF	Overall_BMR	HGS_Left_hand	HGS_Right_hand	Total_HGS_category	Riskfactor_Category	Stress_Level	Anxiety_Level	Depression_Level	Stress_category	Anxiety_category	Depression_category	DAS	DA	DS	AS	DAS_CATEGORY	DA_CATEGORY	DS_CATEGORY	AS_CATEGORY	FVI_Servins	FVIS_CAT	FVIS_2CAT	SMOKE_2Cat	HTN	BMI_3CAT	BF	RF
1	30-39 years	Male	Brahmin/Chhetri	Ever Married	Literate	Private, Government and Bussiness	35000	>30000 NPR	Never or Former smoker		Never or former consumer		Never smokers and chewers	No		High	>= 5servings	≥5 servings	Normal	Normal	Normal and UW	Excess BF	Lower BMR	Ideal HGS	Ideal HGS	Ideal HGS	1 risk factor	Mild	Normal	Normal	Presence of Stress symptoms	Normal	Normal	1	0	1	1	0	0	0	0	High	>= 5servings	≥5 servings	Never smokers and chewers	Normal	Normal	Excess BF	1 risk factor
2	30-39 years	Male	Brahmin/Chhetri	Ever Married	Literate	Housekeeper, Farmer and Labor	30000	≤30000 NPR	Never or Former smoker		Never or former consumer		Never smokers and chewers	Yes	>=1hr/week	Low	1-2 servings	<5 servings	Normal	Normal	Normal and UW	Ideal BF	Ideal BMR	Ideal HGS	Ideal HGS	Ideal HGS	1 risk factor	Normal	Severe	Severe	Normal	Presence of Anxiety symptoms	Normal	1	1	0	1	0	0	0	0	Low	1-2 servings	<5 servings	Never smokers and chewers	Normal	Normal	Ideal BF	1 risk factor
3	30-39 years	Male	Dalit, Janajati and Madhesi	Ever Married	Literate	Housekeeper, Farmer and Labor	50000	>30000 NPR	Never or Former smoker		Never or former consumer		Never smokers and chewers	No		High	1-2 servings	<5 servings	Normal	Normal	Normal and UW	Ideal BF	Lower BMR	Ideal HGS	Ideal HGS	Ideal HGS	1 risk factor	Moderate	Mild	Mild	Presence of Stress symptoms	Presence of Anxiety symptoms	Presence of Depression symptoms	3	2	2	2	1	1	1	1	High	1-2 servings	<5 servings	Never smokers and chewers	Normal	Normal	Ideal BF	1 risk factor
4	30-39 years	Male	Brahmin/Chhetri	Ever Married	Literate	Housekeeper, Farmer and Labor	45000	>30000 NPR	Never or Former smoker		Never or former consumer		Never smokers and chewers	No		High	>= 5servings	≥5 servings	Normal	Normal	Normal and UW	Ideal BF	Lower BMR	Ideal HGS	Ideal HGS	Ideal HGS	0 risk factor	Normal	Mild	Normal	Normal	Presence of Anxiety symptoms	Normal	1	1	0	1	0	0	0	0	High	>= 5servings	≥5 servings	Never smokers and chewers	Normal	Normal	Ideal BF	0 risk factor
5	30-39 years	Male	Brahmin/Chhetri	Ever Married	Literate	Private, Government and Bussiness	50000	>30000 NPR	Never or Former smoker		Never or former consumer		Never smokers and chewers	No		High	>= 5servings	≥5 servings	Normal	Normal	Normal and UW	Ideal BF	Lower BMR	Lower HGS	Lower HGS	Lower HGS	0 risk factor	Normal	Normal	Normal	Normal	Normal	Normal	0	0	0	0	0	0	0	0	High	>= 5servings	≥5 servings	Never smokers and chewers	Normal	Normal	Ideal BF	0 risk factor
6	30-39 years	Male	Brahmin/Chhetri	Ever Married	Literate	Housekeeper, Farmer and Labor	40000	>30000 NPR	Current smoker	≤3	Current consumer	Daily	Current smokers and chewers	Yes	>=1hr/week	High	1-2 servings	<5 servings	Normal	Normal	Normal and UW	Excess BF	Lower BMR	Lower HGS	Lower HGS	Lower HGS	≥3 risk factors	Normal	Moderate	Mild	Normal	Presence of Anxiety symptoms	Presence of Depression symptoms	2	2	1	1	0	1	0	0	High	1-2 servings	<5 servings	Current smokers and chewers	Normal	Normal	Excess BF	≥3 risk factors
7	30-39 years	Male	Brahmin/Chhetri	Ever Married	Literate	Housekeeper, Farmer and Labor	40000	>30000 NPR	Never or Former smoker		Never or former consumer		Never smokers and chewers	No		High	3-4 servings	<5 servings	Normal	Normal	Normal and UW	Ideal BF	Ideal BMR	Ideal HGS	Ideal HGS	Ideal HGS	1 risk factor	Normal	Normal	Normal	Normal	Normal	Normal	0	0	0	0	0	0	0	0	High	3-4 servings	<5 servings	Never smokers and chewers	Normal	Normal	Ideal BF	1 risk factor
8	30-39 years	Male	Brahmin/Chhetri	Ever Married	Literate	Housekeeper, Farmer and Labor	25000	≤30000 NPR	Current smoker	>3	Current consumer	Daily	Current smokers and chewers	Yes	>=1hr/week	High	1-2 servings	<5 servings	Normal	Normal	Normal and UW	Ideal BF	Lower BMR	Ideal HGS	Ideal HGS	Ideal HGS	2 risk factors	Mild	Mild	Normal	Presence of Stress symptoms	Presence of Anxiety symptoms	Normal	2	1	1	2	0	0	0	1	High	1-2 servings	<5 servings	Current smokers and chewers	Normal	Normal	Ideal BF	2 risk factors
9	30-39 years	Male	Brahmin/Chhetri	Ever Married	Literate	Housekeeper, Farmer and Labor	50000	>30000 NPR	Never or Former smoker		Never or former consumer		Never smokers and chewers	No		High	>= 5servings	≥5 servings	Normal	Normal	Normal and UW	Excess BF	Lower BMR	Lower HGS	Lower HGS	Lower HGS	1 risk factor	Moderate	Normal	Normal	Presence of Stress symptoms	Normal	Normal	1	0	1	1	0	0	0	0	High	>= 5servings	≥5 servings	Never smokers and chewers	Normal	Normal	Excess BF	1 risk factor
10	30-39 years	Male	Brahmin/Chhetri	Ever Married	Literate	Housekeeper, Farmer and Labor	25000	≤30000 NPR	Never or Former smoker		Never or former consumer		Never smokers and chewers	No		High	3-4 servings	<5 servings	Normal	Overweight and obese	Normal and UW	Ideal BF	Ideal BMR	Ideal HGS	Ideal HGS	Ideal HGS	1 risk factor	Mild	Mild	Normal	Presence of Stress symptoms	Presence of Anxiety symptoms	Normal	2	1	1	2	0	0	0	1	High	3-4 servings	<5 servings	Never smokers and chewers	Normal	Normal	Ideal BF	1 risk factor
11	30-39 years	Male	Brahmin/Chhetri	Ever Married	Literate	Housekeeper, Farmer and Labor	40000	>30000 NPR	Current smoker	≤3	Current consumer	Daily	Current smokers and chewers	Yes	>=1hr/week	Low	1-2 servings	<5 servings	Hypertension status ( ≥140mm/Hg and/or ≥90 mm/Hg)	Overweight and obese	Overweight and obese	Excess BF	Ideal BMR	Ideal HGS	Ideal HGS	Ideal HGS	≥3 risk factors	Moderate	Normal	Normal	Presence of Stress symptoms	Normal	Normal	1	0	1	1	0	0	0	0	Low	1-2 servings	<5 servings	Current smokers and chewers	Hypertension status ( ≥140mm/Hg and/or ≥90 mm/Hg)	Overweight and obese	Excess BF	≥3 risk factors
12	30-39 years	Male	Brahmin/Chhetri	Ever Married	Literate	Unemployed	25000	≤30000 NPR	Current smoker	≤3	Current consumer	Sometimes or Ad hoc	Current smokers and chewers	Yes	>=1hr/week	High	3-4 servings	<5 servings	Hypertension status ( ≥140mm/Hg and/or ≥90 mm/Hg)	Overweight and obese	Overweight and obese	Excess BF	Ideal BMR	Ideal HGS	Ideal HGS	Ideal HGS	≥3 risk factors	Moderate	Mild	Normal	Presence of Stress symptoms	Presence of Anxiety symptoms	Normal	2	1	1	2	0	0	0	1	High	3-4 servings	<5 servings	Current smokers and chewers	Hypertension status ( ≥140mm/Hg and/or ≥90 mm/Hg)	Overweight and obese	Excess BF	≥3 risk factors
13	30-39 years	Male	Brahmin/Chhetri	Ever Married	Literate	Unemployed	30000	≤30000 NPR	Current smoker	≤3	Never or former consumer		Current smokers and chewers	No		High	3-4 servings	<5 servings	Normal	Normal	Normal and UW	Ideal BF	Ideal BMR	Ideal HGS	Ideal HGS	Ideal HGS	2 risk factors	Mild	Mild	Normal	Presence of Stress symptoms	Presence of Anxiety symptoms	Normal	2	1	1	2	0	0	0	1	High	3-4 servings	<5 servings	Current smokers and chewers	Normal	Normal	Ideal BF	2 risk factors
14	30-39 years	Male	Brahmin/Chhetri	Ever Married	Literate	Housekeeper, Farmer and Labor	30000	≤30000 NPR	Never or Former smoker		Never or former consumer		Never smokers and chewers	No		High	3-4 servings	<5 servings	Hypertension status ( ≥140mm/Hg and/or ≥90 mm/Hg)	Overweight and obese	Overweight and obese	Excess BF	Ideal BMR	Ideal HGS	Ideal HGS	Ideal HGS	≥3 risk factors	Mild	Normal	Normal	Presence of Stress symptoms	Normal	Normal	1	0	1	1	0	0	0	0	High	3-4 servings	<5 servings	Never smokers and chewers	Hypertension status ( ≥140mm/Hg and/or ≥90 mm/Hg)	Overweight and obese	Excess BF	≥3 risk factors
15	30-39 years	Male	Brahmin/Chhetri	Ever Married	Literate	Private, Government and Bussiness	30000	≤30000 NPR	Never or Former smoker		Never or former consumer		Never smokers and chewers	No		High	>= 5servings	≥5 servings	Normal	Normal	Normal and UW	Ideal BF	Lower BMR	Ideal HGS	Ideal HGS	Ideal HGS	0 risk factor	Mild	Normal	Normal	Presence of Stress symptoms	Normal	Normal	1	0	1	1	0	0	0	0	High	>= 5servings	≥5 servings	Never smokers and chewers	Normal	Normal	Ideal BF	0 risk factor
16	30-39 years	Male	Brahmin/Chhetri	Ever Married	Literate	Private, Government and Bussiness	40000	≤30000 NPR	Never or Former smoker		Never or former consumer		Never smokers and chewers	No		High	1-2 servings	<5 servings	Normal	Overweight and obese	Normal and UW	Excess BF	Ideal BMR	Ideal HGS	Ideal HGS	Ideal HGS	2 risk factors	Mild	Mild	Normal	Presence of Stress symptoms	Presence of Anxiety symptoms	Normal	2	1	1	2	0	0	0	1	High	1-2 servings	<5 servings	Never smokers and chewers	Normal	Normal	Excess BF	2 risk factors
17	30-39 years	Male	Brahmin/Chhetri	Ever Married	Literate	Private, Government and Bussiness	35000	>30000 NPR	Current smoker	≤3	Current consumer	Daily	Current smokers and chewers	Yes	>=1hr/week	Low	1-2 servings	<5 servings	Hypertension status ( ≥140mm/Hg and/or ≥90 mm/Hg)	Overweight and obese	Overweight and obese	Excess BF	Lower BMR	Ideal HGS	Ideal HGS	Ideal HGS	≥3 risk factors	Moderate	Moderate	Mild	Presence of Stress symptoms	Presence of Anxiety symptoms	Presence of Depression symptoms	3	2	2	2	1	1	1	1	Low	1-2 servings	<5 servings	Current smokers and chewers	Hypertension status ( ≥140mm/Hg and/or ≥90 mm/Hg)	Overweight and obese	Excess BF	≥3 risk factors
18	30-39 years	Male	Brahmin/Chhetri	Ever Married	Literate	Private, Government and Bussiness	30000	≤30000 NPR	Current smoker	>3	Current consumer	Daily	Current smokers and chewers	Yes	>=1hr/week	High	1-2 servings	<5 servings	Hypertension status ( ≥140mm/Hg and/or ≥90 mm/Hg)	Normal	Normal and UW	Ideal BF	Lower BMR	Ideal HGS	Ideal HGS	Ideal HGS	≥3 risk factors	Mild	Moderate	Mild	Presence of Stress symptoms	Presence of Anxiety symptoms	Presence of Depression symptoms	3	2	2	2	1	1	1	1	High	1-2 servings	<5 servings	Current smokers and chewers	Hypertension status ( ≥140mm/Hg and/or ≥90 mm/Hg)	Normal	Ideal BF	≥3 risk factors
19	30-39 years	Male	Brahmin/Chhetri	Ever Married	Literate	Private, Government and Bussiness	35000	≤30000 NPR	Never or Former smoker		Current consumer	Daily	Current smokers and chewers	No		Low	1-2 servings	<5 servings	Normal	Overweight and obese	Overweight and obese	Excess BF	Ideal BMR	Ideal HGS	Ideal HGS	Ideal HGS	≥3 risk factors	Mild	Mild	Normal	Presence of Stress symptoms	Presence of Anxiety symptoms	Normal	2	1	1	2	0	0	0	1	Low	1-2 servings	<5 servings	Current smokers and chewers	Normal	Overweight and obese	Excess BF	≥3 risk factors
20	30-39 years	Male	Brahmin/Chhetri	Ever Married	Literate	Housekeeper, Farmer and Labor	25000	≤30000 NPR	Never or Former smoker		Current consumer	Daily	Current smokers and chewers	Yes	<1hr/week	High	1-2 servings	<5 servings	Hypertension status ( ≥140mm/Hg and/or ≥90 mm/Hg)	Normal	Normal and UW	Excess BF	Lower BMR	Ideal HGS	Ideal HGS	Ideal HGS	≥3 risk factors	Moderate	Moderate	Normal	Presence of Stress symptoms	Presence of Anxiety symptoms	Normal	2	1	1	2	0	0	0	1	High	1-2 servings	<5 servings	Current smokers and chewers	Hypertension status ( ≥140mm/Hg and/or ≥90 mm/Hg)	Normal	Excess BF	≥3 risk factors
21	30-39 years	Male	Brahmin/Chhetri	Never Married	Literate	Housekeeper, Farmer and Labor	20000	≤30000 NPR	Current smoker	≤3	Never or former consumer		Current smokers and chewers	No		Low	1-2 servings	<5 servings	Normal	Normal	Normal and UW	Ideal BF	Ideal BMR	Ideal HGS	Ideal HGS	Ideal HGS	2 risk factors	Normal	Normal	Normal	Normal	Normal	Normal	0	0	0	0	0	0	0	0	Low	1-2 servings	<5 servings	Current smokers and chewers	Normal	Normal	Ideal BF	2 risk factors
22	30-39 years	Male	Brahmin/Chhetri	Ever Married	Literate	Private, Government and Bussiness	40000	>30000 NPR	Current smoker	≤3	Current consumer	Daily	Current smokers and chewers	No		Low	1-2 servings	<5 servings	Hypertension status ( ≥140mm/Hg and/or ≥90 mm/Hg)	Overweight and obese	Overweight and obese	Excess BF	Lower BMR	Ideal HGS	Ideal HGS	Ideal HGS	≥3 risk factors	Normal	Normal	Normal	Normal	Normal	Normal	0	0	0	0	0	0	0	0	Low	1-2 servings	<5 servings	Current smokers and chewers	Hypertension status ( ≥140mm/Hg and/or ≥90 mm/Hg)	Overweight and obese	Excess BF	≥3 risk factors
23	30-39 years	Male	Brahmin/Chhetri	Ever Married	Literate	Private, Government and Bussiness	30000	≤30000 NPR	Never or Former smoker		Current consumer	Daily	Current smokers and chewers	No		High	1-2 servings	<5 servings	Normal	Normal	Normal and UW	Ideal BF	Lower BMR	Ideal HGS	Ideal HGS	Ideal HGS	2 risk factors	Normal	Normal	Normal	Normal	Normal	Normal	0	0	0	0	0	0	0	0	High	1-2 servings	<5 servings	Current smokers and chewers	Normal	Normal	Ideal BF	2 risk factors
24	30-39 years	Male	Brahmin/Chhetri	Never Married	Literate	Unemployed	30000	≤30000 NPR	Current smoker	≤3	Current consumer	Daily	Current smokers and chewers	Yes	>=1hr/week	Low	1-2 servings	<5 servings	Normal	Overweight and obese	Overweight and obese	Excess BF	Lower BMR	Ideal HGS	Ideal HGS	Ideal HGS	≥3 risk factors	Normal	Mild	Normal	Normal	Presence of Anxiety symptoms	Normal	1	1	0	1	0	0	0	0	Low	1-2 servings	<5 servings	Current smokers and chewers	Normal	Overweight and obese	Excess BF	≥3 risk factors
25	30-39 years	Male	Brahmin/Chhetri	Ever Married	Literate	Private, Government and Bussiness	40000	>30000 NPR	Current smoker	≤3	Current consumer	Daily	Current smokers and chewers	No		Low	1-2 servings	<5 servings	Normal	Underweight	Normal and UW	Ideal BF	Lower BMR	Ideal HGS	Ideal HGS	Ideal HGS	2 risk factors	Normal	Normal	Normal	Normal	Normal	Normal	0	0	0	0	0	0	0	0	Low	1-2 servings	<5 servings	Current smokers and chewers	Normal	Underweight	Ideal BF	2 risk factors
26	30-39 years	Male	Brahmin/Chhetri	Ever Married	Literate	Housekeeper, Farmer and Labor	50000	>30000 NPR	Never or Former smoker		Never or former consumer		Never smokers and chewers	No		High	1-2 servings	<5 servings	Hypertension status ( ≥140mm/Hg and/or ≥90 mm/Hg)	Overweight and obese	Overweight and obese	Excess BF	Ideal BMR	Ideal HGS	Ideal HGS	Ideal HGS	≥3 risk factors	Moderate	Normal	Mild	Presence of Stress symptoms	Normal	Presence of Depression symptoms	2	1	2	1	0	0	1	0	High	1-2 servings	<5 servings	Never smokers and chewers	Hypertension status ( ≥140mm/Hg and/or ≥90 mm/Hg)	Overweight and obese	Excess BF	≥3 risk factors
27	30-39 years	Female	Brahmin/Chhetri	Ever Married	Literate	Private, Government and Bussiness	50000	>30000 NPR	Never or Former smoker		Never or former consumer		Never smokers and chewers	No		High	1-2 servings	<5 servings	Normal	Overweight and obese	Overweight and obese	Excess BF	Lower BMR	Ideal HGS	Ideal HGS	Ideal HGS	≥3 risk factors	Mild	Mild	Mild	Presence of Stress symptoms	Presence of Anxiety symptoms	Presence of Depression symptoms	3	2	2	2	1	1	1	1	High	1-2 servings	<5 servings	Never smokers and chewers	Normal	Overweight and obese	Excess BF	≥3 risk factors
28	30-39 years	Female	Brahmin/Chhetri	Ever Married	Literate	Housekeeper, Farmer and Labor	60000	>30000 NPR	Never or Former smoker		Never or former consumer		Never smokers and chewers	Yes	<1hr/week	High	1-2 servings	<5 servings	Normal	Overweight and obese	Normal and UW	Excess BF	Lower BMR	Ideal HGS	Ideal HGS	Ideal HGS	2 risk factors	Moderate	Mild	Moderate	Presence of Stress symptoms	Presence of Anxiety symptoms	Presence of Depression symptoms	3	2	2	2	1	1	1	1	High	1-2 servings	<5 servings	Never smokers and chewers	Normal	Normal	Excess BF	2 risk factors
29	30-39 years	Female	Brahmin/Chhetri	Ever Married	Literate	Housekeeper, Farmer and Labor	80000	>30000 NPR	Never or Former smoker		Never or former consumer		Never smokers and chewers	No		High	>= 5servings	≥5 servings	Normal	Normal	Normal and UW	Ideal BF	Lower BMR	Ideal HGS	Ideal HGS	Ideal HGS	0 risk factor	Normal	Normal	Normal	Normal	Normal	Normal	0	0	0	0	0	0	0	0	High	>= 5servings	≥5 servings	Never smokers and chewers	Normal	Normal	Ideal BF	0 risk factor
30	30-39 years	Female	Brahmin/Chhetri	Ever Married	Literate	Housekeeper, Farmer and Labor	40000	>30000 NPR	Never or Former smoker		Never or former consumer		Never smokers and chewers	Yes	>=1hr/week	High	1-2 servings	<5 servings	Hypertension status ( ≥140mm/Hg and/or ≥90 mm/Hg)	Overweight and obese	Overweight and obese	Excess BF	Ideal BMR	Ideal HGS	Ideal HGS	Ideal HGS	≥3 risk factors	Severe	Mild	Mild	Presence of Stress symptoms	Presence of Anxiety symptoms	Presence of Depression symptoms	3	2	2	2	1	1	1	1	High	1-2 servings	<5 servings	Never smokers and chewers	Hypertension status ( ≥140mm/Hg and/or ≥90 mm/Hg)	Overweight and obese	Excess BF	≥3 risk factors
31	30-39 years	Female	Brahmin/Chhetri	Ever Married	Literate	Housekeeper, Farmer and Labor	20000	≤30000 NPR	Never or Former smoker		Never or former consumer		Never smokers and chewers	No		Low	1-2 servings	<5 servings	Normal	Underweight	Normal and UW	Excess BF	Lower BMR	Ideal HGS	Ideal HGS	Ideal HGS	2 risk factors	Normal	Normal	Normal	Normal	Normal	Normal	0	0	0	0	0	0	0	0	Low	1-2 servings	<5 servings	Never smokers and chewers	Normal	Underweight	Excess BF	2 risk factors
32	30-39 years	Female	Brahmin/Chhetri	Ever Married	Literate	Private, Government and Bussiness	100000	>30000 NPR	Never or Former smoker		Never or former consumer		Never smokers and chewers	No		High	3-4 servings	<5 servings	Hypertension status ( ≥140mm/Hg and/or ≥90 mm/Hg)	Overweight and obese	Overweight and obese	Excess BF	Ideal BMR	Ideal HGS	Ideal HGS	Ideal HGS	≥3 risk factors	Moderate	Mild	Moderate	Presence of Stress symptoms	Presence of Anxiety symptoms	Presence of Depression symptoms	3	2	2	2	1	1	1	1	High	3-4 servings	<5 servings	Never smokers and chewers	Hypertension status ( ≥140mm/Hg and/or ≥90 mm/Hg)	Overweight and obese	Excess BF	≥3 risk factors
33	30-39 years	Female	Brahmin/Chhetri	Ever Married	Literate	Housekeeper, Farmer and Labor	20000	≤30000 NPR	Never or Former smoker		Never or former consumer		Never smokers and chewers	No		Low	1-2 servings	<5 servings	Normal	Normal	Normal and UW	Ideal BF	Lower BMR	Ideal HGS	Ideal HGS	Ideal HGS	1 risk factor	Mild	Mild	Severe	Presence of Stress symptoms	Presence of Anxiety symptoms	Presence of Depression symptoms	3	2	2	2	1	1	1	1	Low	1-2 servings	<5 servings	Never smokers and chewers	Normal	Normal	Ideal BF	1 risk factor
34	30-39 years	Female	Brahmin/Chhetri	Ever Married	Literate	Housekeeper, Farmer and Labor	25000	≤30000 NPR	Never or Former smoker		Never or former consumer		Never smokers and chewers	Yes	>=1hr/week	High	>= 5servings	≥5 servings	Normal	Overweight and obese	Overweight and obese	Ideal BF	Lower BMR	Ideal HGS	Ideal HGS	Ideal HGS	0 risk factor	Normal	Normal	Normal	Normal	Normal	Normal	0	0	0	0	0	0	0	0	High	>= 5servings	≥5 servings	Never smokers and chewers	Normal	Overweight and obese	Ideal BF	0 risk factor
35	30-39 years	Female	Brahmin/Chhetri	Ever Married	Literate	Housekeeper, Farmer and Labor	100000	>30000 NPR	Never or Former smoker		Never or former consumer		Never smokers and chewers	No		High	3-4 servings	<5 servings	Normal	Normal	Normal and UW	Excess BF	Lower BMR	Ideal HGS	Ideal HGS	Ideal HGS	2 risk factors	Severe	Mild	Severe	Presence of Stress symptoms	Presence of Anxiety symptoms	Presence of Depression symptoms	3	2	2	2	1	1	1	1	High	3-4 servings	<5 servings	Never smokers and chewers	Normal	Normal	Excess BF	2 risk factors
36	30-39 years	Female	Brahmin/Chhetri	Ever Married	Literate	Housekeeper, Farmer and Labor	20000	≤30000 NPR	Never or Former smoker		Never or former consumer		Never smokers and chewers	Yes	<1hr/week	High	1-2 servings	<5 servings	Normal	Normal	Normal and UW	Ideal BF	Lower BMR	Lower HGS	Lower HGS	Lower HGS	1 risk factor	Mild	Normal	Normal	Presence of Stress symptoms	Normal	Normal	1	0	1	1	0	0	0	0	High	1-2 servings	<5 servings	Never smokers and chewers	Normal	Normal	Ideal BF	1 risk factor
37	30-39 years	Female	Brahmin/Chhetri	Ever Married	Literate	Private, Government and Bussiness	30000	≤30000 NPR	Never or Former smoker		Never or former consumer		Never smokers and chewers	No		High	1-2 servings	<5 servings	Normal	Overweight and obese	Overweight and obese	Ideal BF	Lower BMR	Ideal HGS	Ideal HGS	Ideal HGS	2 risk factors	Moderate	Mild	Normal	Presence of Stress symptoms	Presence of Anxiety symptoms	Normal	2	1	1	2	0	0	0	1	High	1-2 servings	<5 servings	Never smokers and chewers	Normal	Overweight and obese	Ideal BF	2 risk factors
38	30-39 years	Female	Brahmin/Chhetri	Ever Married	Literate	Private, Government and Bussiness	35000	>30000 NPR	Never or Former smoker		Never or former consumer		Never smokers and chewers	Yes	<1hr/week	High	>= 5servings	≥5 servings	Normal	Normal	Normal and UW	Ideal BF	Lower BMR	Ideal HGS	Ideal HGS	Ideal HGS	0 risk factor	Normal	Normal	Normal	Normal	Normal	Normal	0	0	0	0	0	0	0	0	High	>= 5servings	≥5 servings	Never smokers and chewers	Normal	Normal	Ideal BF	0 risk factor
39	30-39 years	Female	Brahmin/Chhetri	Ever Married	Literate	Housekeeper, Farmer and Labor	100000	>30000 NPR	Never or Former smoker		Never or former consumer		Never smokers and chewers	No		Low	1-2 servings	<5 servings	Normal	Normal	Normal and UW	Ideal BF	Lower BMR	Ideal HGS	Ideal HGS	Ideal HGS	1 risk factor	Normal	Normal	Normal	Normal	Normal	Normal	0	0	0	0	0	0	0	0	Low	1-2 servings	<5 servings	Never smokers and chewers	Normal	Normal	Ideal BF	1 risk factor
40	30-39 years	Female	Brahmin/Chhetri	Ever Married	Literate	Housekeeper, Farmer and Labor	25000	≤30000 NPR	Never or Former smoker		Never or former consumer		Never smokers and chewers	No		High	1-2 servings	<5 servings	Normal	Overweight and obese	Overweight and obese	Ideal BF	Lower BMR	Ideal HGS	Ideal HGS	Ideal HGS	2 risk factors	Mild	Mild	Normal	Presence of Stress symptoms	Presence of Anxiety symptoms	Normal	2	1	1	2	0	0	0	1	High	1-2 servings	<5 servings	Never smokers and chewers	Normal	Overweight and obese	Ideal BF	2 risk factors
41	30-39 years	Female	Brahmin/Chhetri	Ever Married	Literate	Housekeeper, Farmer and Labor	50000	>30000 NPR	Never or Former smoker		Never or former consumer		Never smokers and chewers	No		High	>= 5servings	≥5 servings	Normal	Normal	Normal and UW	Ideal BF	Lower BMR	Lower HGS	Lower HGS	Lower HGS	0 risk factor	Mild	Normal	Mild	Presence of Stress symptoms	Normal	Presence of Depression symptoms	2	1	2	1	0	0	1	0	High	>= 5servings	≥5 servings	Never smokers and chewers	Normal	Normal	Ideal BF	0 risk factor
42	30-39 years	Female	Brahmin/Chhetri	Ever Married	Literate	Housekeeper, Farmer and Labor	40000	>30000 NPR	Never or Former smoker		Never or former consumer		Never smokers and chewers	No		High	>= 5servings	≥5 servings	Normal	Underweight	Normal and UW	Ideal BF	Lower BMR	Lower HGS	Lower HGS	Lower HGS	0 risk factor	Mild	Normal	Normal	Presence of Stress symptoms	Normal	Normal	1	0	1	1	0	0	0	0	High	>= 5servings	≥5 servings	Never smokers and chewers	Normal	Underweight	Ideal BF	0 risk factor
43	30-39 years	Female	Brahmin/Chhetri	Ever Married	Illiterate	Unemployed	20000	≤30000 NPR	Never or Former smoker		Never or former consumer		Never smokers and chewers	No		High	>= 5servings	≥5 servings	Normal	Normal	Normal and UW	Ideal BF	Lower BMR	Ideal HGS	Ideal HGS	Ideal HGS	0 risk factor	Normal	Normal	Mild	Normal	Normal	Presence of Depression symptoms	1	1	1	0	0	0	0	0	High	>= 5servings	≥5 servings	Never smokers and chewers	Normal	Normal	Ideal BF	0 risk factor
44	30-39 years	Female	Brahmin/Chhetri	Ever Married	Literate	Housekeeper, Farmer and Labor	25000	≤30000 NPR	Never or Former smoker		Never or former consumer		Never smokers and chewers	No		High	>= 5servings	≥5 servings	Normal	Underweight	Normal and UW	Ideal BF	Ideal BMR	Ideal HGS	Ideal HGS	Ideal HGS	0 risk factor	Normal	Normal	Severe	Normal	Normal	Presence of Depression symptoms	1	1	1	0	0	0	0	0	High	>= 5servings	≥5 servings	Never smokers and chewers	Normal	Underweight	Ideal BF	0 risk factor
45	30-39 years	Female	Dalit, Janajati and Madhesi	Ever Married	Literate	Housekeeper, Farmer and Labor	25000	≤30000 NPR	Never or Former smoker		Never or former consumer		Never smokers and chewers	Yes	>=1hr/week	High	1-2 servings	<5 servings	Normal	Normal	Normal and UW	Ideal BF	Lower BMR	Lower HGS	Ideal HGS	Lower HGS	1 risk factor	Mild	Severe	Moderate	Presence of Stress symptoms	Presence of Anxiety symptoms	Presence of Depression symptoms	3	2	2	2	1	1	1	1	High	1-2 servings	<5 servings	Never smokers and chewers	Normal	Normal	Ideal BF	1 risk factor
46	30-39 years	Female	Dalit, Janajati and Madhesi	Ever Married	Literate	Housekeeper, Farmer and Labor	25000	≤30000 NPR	Never or Former smoker		Never or former consumer		Never smokers and chewers	No		High	1-2 servings	<5 servings	Normal	Normal	Normal and UW	Ideal BF	Lower BMR	Lower HGS	Lower HGS	Lower HGS	1 risk factor	Mild	Severe	Moderate	Presence of Stress symptoms	Presence of Anxiety symptoms	Presence of Depression symptoms	3	2	2	2	1	1	1	1	High	1-2 servings	<5 servings	Never smokers and chewers	Normal	Normal	Ideal BF	1 risk factor
47	30-39 years	Female	Brahmin/Chhetri	Ever Married	Literate	Housekeeper, Farmer and Labor	30000	≤30000 NPR	Never or Former smoker		Never or former consumer		Never smokers and chewers	No		Low	1-2 servings	<5 servings	Normal	Overweight and obese	Normal and UW	Ideal BF	Ideal BMR	Ideal HGS	Ideal HGS	Ideal HGS	1 risk factor	Mild	Mild	Mild	Presence of Stress symptoms	Presence of Anxiety symptoms	Presence of Depression symptoms	3	2	2	2	1	1	1	1	Low	1-2 servings	<5 servings	Never smokers and chewers	Normal	Underweight	Ideal BF	1 risk factor
48	30-39 years	Female	Brahmin/Chhetri	Ever Married	Literate	Housekeeper, Farmer and Labor	25000	≤30000 NPR	Never or Former smoker		Never or former consumer		Never smokers and chewers	No		High	1-2 servings	<5 servings	Hypertension status ( ≥140mm/Hg and/or ≥90 mm/Hg)	Overweight and obese	Overweight and obese	Excess BF	Ideal BMR	Ideal HGS	Ideal HGS	Ideal HGS	≥3 risk factors	Moderate	Moderate	Mild	Presence of Stress symptoms	Presence of Anxiety symptoms	Presence of Depression symptoms	3	2	2	2	1	1	1	1	High	1-2 servings	<5 servings	Never smokers and chewers	Hypertension status ( ≥140mm/Hg and/or ≥90 mm/Hg)	Overweight and obese	Excess BF	≥3 risk factors
49	30-39 years	Female	Brahmin/Chhetri	Ever Married	Literate	Housekeeper, Farmer and Labor	30000	≤30000 NPR	Never or Former smoker		Never or former consumer		Never smokers and chewers	Yes	>=1hr/week	Low	1-2 servings	<5 servings	Normal	Normal	Normal and UW	Ideal BF	Lower BMR	Ideal HGS	Ideal HGS	Ideal HGS	1 risk factor	Severe	Moderate	Moderate	Presence of Stress symptoms	Presence of Anxiety symptoms	Presence of Depression symptoms	3	2	2	2	1	1	1	1	Low	1-2 servings	<5 servings	Never smokers and chewers	Normal	Normal	Ideal BF	1 risk factor
50	30-39 years	Female	Brahmin/Chhetri	Ever Married	Literate	Housekeeper, Farmer and Labor	30000	≤30000 NPR	Never or Former smoker		Never or former consumer		Never smokers and chewers	No		High	3-4 servings	<5 servings	Normal	Overweight and obese	Overweight and obese	Ideal BF	Lower BMR	Ideal HGS	Ideal HGS	Ideal HGS	2 risk factors	Moderate	Severe	Mild	Presence of Stress symptoms	Presence of Anxiety symptoms	Presence of Depression symptoms	3	2	2	2	1	1	1	1	High	3-4 servings	<5 servings	Never smokers and chewers	Normal	Overweight and obese	Ideal BF	2 risk factors
51	30-39 years	Female	Dalit, Janajati and Madhesi	Ever Married	Literate	Housekeeper, Farmer and Labor	30000	≤30000 NPR	Never or Former smoker		Never or former consumer		Never smokers and chewers	Yes	>=1hr/week	Low	1-2 servings	<5 servings	Hypertension status ( ≥140mm/Hg and/or ≥90 mm/Hg)	Overweight and obese	Overweight and obese	Excess BF	Ideal BMR	Ideal HGS	Ideal HGS	Ideal HGS	≥3 risk factors	Moderate	Moderate	Moderate	Presence of Stress symptoms	Presence of Anxiety symptoms	Presence of Depression symptoms	3	2	2	2	1	1	1	1	Low	1-2 servings	<5 servings	Never smokers and chewers	Hypertension status ( ≥140mm/Hg and/or ≥90 mm/Hg)	Overweight and obese	Excess BF	≥3 risk factors
52	30-39 years	Female	Brahmin/Chhetri	Ever Married	Literate	Housekeeper, Farmer and Labor	25000	≤30000 NPR	Never or Former smoker		Never or former consumer		Never smokers and chewers	No		Low	1-2 servings	<5 servings	Hypertension status ( ≥140mm/Hg and/or ≥90 mm/Hg)	Overweight and obese	Overweight and obese	Excess BF	Ideal BMR	Ideal HGS	Ideal HGS	Ideal HGS	≥3 risk factors	Moderate	Severe	Severe	Presence of Stress symptoms	Presence of Anxiety symptoms	Presence of Depression symptoms	3	2	2	2	1	1	1	1	Low	1-2 servings	<5 servings	Never smokers and chewers	Hypertension status ( ≥140mm/Hg and/or ≥90 mm/Hg)	Overweight and obese	Excess BF	≥3 risk factors
53	30-39 years	Female	Brahmin/Chhetri	Ever Married	Literate	Private, Government and Bussiness	40000	>30000 NPR	Never or Former smoker		Never or former consumer		Never smokers and chewers	No		High	>= 5servings	≥5 servings	Normal	Underweight	Normal and UW	Ideal BF	Lower BMR	Lower HGS	Lower HGS	Lower HGS	0 risk factor	Normal	Normal	Mild	Normal	Normal	Presence of Depression symptoms	1	1	1	0	0	0	0	0	High	>= 5servings	≥5 servings	Never smokers and chewers	Normal	Underweight	Ideal BF	0 risk factor
54	30-39 years	Female	Dalit, Janajati and Madhesi	Ever Married	Literate	Private, Government and Bussiness	25000	≤30000 NPR	Never or Former smoker		Never or former consumer		Never smokers and chewers	Yes	>=1hr/week	Low	1-2 servings	<5 servings	Normal	Normal	Normal and UW	Ideal BF	Lower BMR	Ideal HGS	Lower HGS	Lower HGS	1 risk factor	Moderate	Mild	Mild	Presence of Stress symptoms	Presence of Anxiety symptoms	Presence of Depression symptoms	3	2	2	2	1	1	1	1	Low	1-2 servings	<5 servings	Never smokers and chewers	Normal	Normal	Ideal BF	1 risk factor
55	30-39 years	Female	Brahmin/Chhetri	Ever Married	Literate	Unemployed	35000	>30000 NPR	Never or Former smoker		Never or former consumer		Never smokers and chewers	Yes	>=1hr/week	High	1-2 servings	<5 servings	Normal	Normal	Normal and UW	Ideal BF	Lower BMR	Ideal HGS	Ideal HGS	Ideal HGS	0 risk factor	Normal	Mild	Mild	Normal	Presence of Anxiety symptoms	Presence of Depression symptoms	2	2	1	1	0	1	0	0	High	1-2 servings	<5 servings	Never smokers and chewers	Normal	Normal	Ideal BF	0 risk factor
56	30-39 years	Female	Brahmin/Chhetri	Ever Married	Literate	Private, Government and Bussiness	30000	≤30000 NPR	Never or Former smoker		Never or former consumer		Never smokers and chewers	No		High	>= 5servings	≥5 servings	Normal	Normal	Normal and UW	Ideal BF	Lower BMR	Ideal HGS	Ideal HGS	Ideal HGS	0 risk factor	Moderate	Normal	Normal	Presence of Stress symptoms	Normal	Normal	1	0	1	1	0	0	0	0	High	>= 5servings	≥5 servings	Never smokers and chewers	Normal	Normal	Ideal BF	0 risk factor
57	30-39 years	Female	Brahmin/Chhetri	Ever Married	Literate	Housekeeper, Farmer and Labor	25000	≤30000 NPR	Never or Former smoker		Never or former consumer		Never smokers and chewers	No		High	1-2 servings	<5 servings	Normal	Underweight	Normal and UW	Ideal BF	Lower BMR	Lower HGS	Lower HGS	Lower HGS	1 risk factor	Normal	Severe	Mild	Normal	Presence of Anxiety symptoms	Presence of Depression symptoms	2	2	1	1	0	1	0	0	High	1-2 servings	<5 servings	Never smokers and chewers	Normal	Underweight	Ideal BF	1 risk factor
58	30-39 years	Female	Brahmin/Chhetri	Ever Married	Illiterate	Housekeeper, Farmer and Labor	25000	≤30000 NPR	Never or Former smoker		Never or former consumer		Never smokers and chewers	Yes	>=1hr/week	High	1-2 servings	<5 servings	Normal	Overweight and obese	Overweight and obese	Ideal BF	Lower BMR	Ideal HGS	Ideal HGS	Ideal HGS	2 risk factors	Normal	Mild	Normal	Normal	Presence of Anxiety symptoms	Normal	1	1	0	1	0	0	0	0	High	1-2 servings	<5 servings	Never smokers and chewers	Normal	Overweight and obese	Ideal BF	2 risk factors
59	30-39 years	Female	Dalit, Janajati and Madhesi	Ever Married	Literate	Housekeeper, Farmer and Labor	30000	≤30000 NPR	Never or Former smoker		Never or former consumer		Never smokers and chewers	No		High	1-2 servings	<5 servings	Normal	Normal	Normal and UW	Ideal BF	Lower BMR	Lower HGS	Ideal HGS	Lower HGS	1 risk factor	Mild	Mild	Normal	Presence of Stress symptoms	Presence of Anxiety symptoms	Normal	2	1	1	2	0	0	0	1	High	1-2 servings	<5 servings	Never smokers and chewers	Normal	Normal	Ideal BF	1 risk factor
60	30-39 years	Female	Brahmin/Chhetri	Ever Married	Literate	Housekeeper, Farmer and Labor	25000	≤30000 NPR	Never or Former smoker		Never or former consumer		Never smokers and chewers	No		High	1-2 servings	<5 servings	Hypertension status ( ≥140mm/Hg and/or ≥90 mm/Hg)	Normal	Normal and UW	Ideal BF	Lower BMR	Ideal HGS	Ideal HGS	Ideal HGS	2 risk factors	Moderate	Mild	Normal	Presence of Stress symptoms	Presence of Anxiety symptoms	Normal	2	1	1	2	0	0	0	1	High	1-2 servings	<5 servings	Never smokers and chewers	Hypertension status ( ≥140mm/Hg and/or ≥90 mm/Hg)	Normal	Ideal BF	2 risk factors
61	30-39 years	Female	Brahmin/Chhetri	Ever Married	Literate	Housekeeper, Farmer and Labor	50000	>30000 NPR	Never or Former smoker		Never or former consumer		Never smokers and chewers	Yes	>=1hr/week	High	1-2 servings	<5 servings	Normal	Overweight and obese	Overweight and obese	Excess BF	Lower BMR	Ideal HGS	Ideal HGS	Ideal HGS	2 risk factors	Severe	Mild	Severe	Presence of Stress symptoms	Presence of Anxiety symptoms	Presence of Depression symptoms	3	2	2	2	1	1	1	1	High	1-2 servings	<5 servings	Never smokers and chewers	Normal	Overweight and obese	Excess BF	2 risk factors
62	30-39 years	Female	Brahmin/Chhetri	Ever Married	Literate	Housekeeper, Farmer and Labor	25000	≤30000 NPR	Never or Former smoker		Never or former consumer		Never smokers and chewers	No		High	3-4 servings	<5 servings	Normal	Normal	Normal and UW	Ideal BF	Lower BMR	Ideal HGS	Ideal HGS	Ideal HGS	1 risk factor	Normal	Mild	Normal	Normal	Presence of Anxiety symptoms	Normal	1	1	0	1	0	0	0	0	High	3-4 servings	<5 servings	Never smokers and chewers	Normal	Normal	Ideal BF	1 risk factor
63	30-39 years	Female	Brahmin/Chhetri	Ever Married	Literate	Housekeeper, Farmer and Labor	20000	≤30000 NPR	Never or Former smoker		Never or former consumer		Never smokers and chewers	No		High	1-2 servings	<5 servings	Normal	Overweight and obese	Overweight and obese	Ideal BF	Ideal BMR	Lower HGS	Ideal HGS	Lower HGS	2 risk factors	Severe	Moderate	Severe	Presence of Stress symptoms	Presence of Anxiety symptoms	Presence of Depression symptoms	3	2	2	2	1	1	1	1	High	1-2 servings	<5 servings	Never smokers and chewers	Normal	Overweight and obese	Ideal BF	2 risk factors
64	30-39 years	Female	Brahmin/Chhetri	Ever Married	Literate	Private, Government and Bussiness	30000	≤30000 NPR	Never or Former smoker		Never or former consumer		Never smokers and chewers	No		High	3-4 servings	<5 servings	Normal	Overweight and obese	Overweight and obese	Ideal BF	Ideal BMR	Ideal HGS	Ideal HGS	Ideal HGS	2 risk factors	Severe	Severe	Severe	Presence of Stress symptoms	Presence of Anxiety symptoms	Presence of Depression symptoms	3	2	2	2	1	1	1	1	High	3-4 servings	<5 servings	Never smokers and chewers	Normal	Overweight and obese	Ideal BF	2 risk factors
65	30-39 years	Female	Brahmin/Chhetri	Ever Married	Literate	Housekeeper, Farmer and Labor	25000	≤30000 NPR	Never or Former smoker		Never or former consumer		Never smokers and chewers	No		High	1-2 servings	<5 servings	Normal	Overweight and obese	Overweight and obese	Excess BF	Ideal BMR	Lower HGS	Lower HGS	Lower HGS	≥3 risk factors	Moderate	Normal	Normal	Presence of Stress symptoms	Normal	Normal	1	0	1	1	0	0	0	0	High	1-2 servings	<5 servings	Never smokers and chewers	Normal	Overweight and obese	Excess BF	≥3 risk factors
66	30-39 years	Female	Brahmin/Chhetri	Ever Married	Literate	Housekeeper, Farmer and Labor	30000	≤30000 NPR	Never or Former smoker		Never or former consumer		Never smokers and chewers	No		Low	1-2 servings	<5 servings	Hypertension status ( ≥140mm/Hg and/or ≥90 mm/Hg)	Overweight and obese	Overweight and obese	Excess BF	Ideal BMR	Ideal HGS	Ideal HGS	Ideal HGS	≥3 risk factors	Mild	Mild	Normal	Presence of Stress symptoms	Presence of Anxiety symptoms	Normal	2	1	1	2	0	0	0	1	Low	1-2 servings	<5 servings	Never smokers and chewers	Hypertension status ( ≥140mm/Hg and/or ≥90 mm/Hg)	Overweight and obese	Excess BF	≥3 risk factors
67	30-39 years	Female	Dalit, Janajati and Madhesi	Ever Married	Literate	Housekeeper, Farmer and Labor	20000	≤30000 NPR	Never or Former smoker		Never or former consumer		Never smokers and chewers	No		Low	<1 serving	<5 servings	Normal	Normal	Normal and UW	Ideal BF	Ideal BMR	Ideal HGS	Ideal HGS	Ideal HGS	1 risk factor	Normal	Normal	Normal	Normal	Normal	Normal	0	0	0	0	0	0	0	0	Low	<1 serving	<5 servings	Never smokers and chewers	Normal	Normal	Ideal BF	1 risk factor
68	30-39 years	Female	Brahmin/Chhetri	Ever Married	Literate	Housekeeper, Farmer and Labor	25000	≤30000 NPR	Never or Former smoker		Never or former consumer		Never smokers and chewers	No		Low	1-2 servings	<5 servings	Normal	Normal	Normal and UW	Ideal BF	Lower BMR	Lower HGS	Lower HGS	Lower HGS	1 risk factor	Normal	Moderate	Normal	Normal	Presence of Anxiety symptoms	Normal	1	1	0	1	0	0	0	0	Low	1-2 servings	<5 servings	Never smokers and chewers	Normal	Normal	Ideal BF	1 risk factor
69	30-39 years	Female	Brahmin/Chhetri	Ever Married	Literate	Housekeeper, Farmer and Labor	30000	≤30000 NPR	Never or Former smoker		Never or former consumer		Never smokers and chewers	No		Low	<1 serving	<5 servings	Normal	Normal	Normal and UW	Ideal BF	Lower BMR	Lower HGS	Lower HGS	Lower HGS	1 risk factor	Normal	Normal	Normal	Normal	Normal	Normal	0	0	0	0	0	0	0	0	Low	<1 serving	<5 servings	Never smokers and chewers	Normal	Normal	Ideal BF	1 risk factor
70	30-39 years	Female	Brahmin/Chhetri	Ever Married	Literate	Housekeeper, Farmer and Labor	25000	≤30000 NPR	Never or Former smoker		Never or former consumer		Never smokers and chewers	No		Low	1-2 servings	<5 servings	Normal	Overweight and obese	Overweight and obese	Ideal BF	Ideal BMR	Ideal HGS	Ideal HGS	Ideal HGS	2 risk factors	Normal	Moderate	Normal	Normal	Presence of Anxiety symptoms	Normal	1	1	0	1	0	0	0	0	Low	1-2 servings	<5 servings	Never smokers and chewers	Normal	Overweight and obese	Ideal BF	2 risk factors
71	30-39 years	Female	Brahmin/Chhetri	Ever Married	Literate	Housekeeper, Farmer and Labor	30000	≤30000 NPR	Never or Former smoker		Never or former consumer		Never smokers and chewers	No		High	1-2 servings	<5 servings	Normal	Normal	Normal and UW	Ideal BF	Lower BMR	Lower HGS	Ideal HGS	Lower HGS	1 risk factor	Normal	Normal	Normal	Normal	Normal	Normal	0	0	0	0	0	0	0	0	High	1-2 servings	<5 servings	Never smokers and chewers	Normal	Normal	Ideal BF	1 risk factor
72	30-39 years	Female	Brahmin/Chhetri	Ever Married	Literate	Housekeeper, Farmer and Labor	30000	≤30000 NPR	Never or Former smoker		Never or former consumer		Never smokers and chewers	No		High	>= 5servings	≥5 servings	Normal	Normal	Normal and UW	Ideal BF	Ideal BMR	Ideal HGS	Ideal HGS	Ideal HGS	0 risk factor	Normal	Mild	Normal	Normal	Presence of Anxiety symptoms	Normal	1	1	0	1	0	0	0	0	High	>= 5servings	≥5 servings	Never smokers and chewers	Normal	Normal	Ideal BF	0 risk factor
73	30-39 years	Female	Brahmin/Chhetri	Ever Married	Literate	Housekeeper, Farmer and Labor	30000	≤30000 NPR	Never or Former smoker		Never or former consumer		Never smokers and chewers	No		Low	1-2 servings	<5 servings	Normal	Underweight	Normal and UW	Ideal BF	Lower BMR	Ideal HGS	Ideal HGS	Ideal HGS	1 risk factor	Normal	Normal	Normal	Normal	Normal	Normal	0	0	0	0	0	0	0	0	Low	1-2 servings	<5 servings	Never smokers and chewers	Normal	Underweight	Ideal BF	1 risk factor
74	30-39 years	Female	Brahmin/Chhetri	Ever Married	Literate	Private, Government and Bussiness	30000	≤30000 NPR	Never or Former smoker		Never or former consumer		Never smokers and chewers	No		High	3-4 servings	<5 servings	Normal	Overweight and obese	Overweight and obese	Ideal BF	Ideal BMR	Ideal HGS	Ideal HGS	Ideal HGS	2 risk factors	Mild	Moderate	Normal	Presence of Stress symptoms	Presence of Anxiety symptoms	Normal	2	1	1	2	0	0	0	1	High	3-4 servings	<5 servings	Never smokers and chewers	Normal	Overweight and obese	Ideal BF	2 risk factors
75	30-39 years	Female	Brahmin/Chhetri	Ever Married	Literate	Housekeeper, Farmer and Labor	25000	≤30000 NPR	Never or Former smoker		Never or former consumer		Never smokers and chewers	No		High	1-2 servings	<5 servings	Normal	Normal	Normal and UW	Ideal BF	Lower BMR	Ideal HGS	Ideal HGS	Ideal HGS	1 risk factor	Mild	Mild	Normal	Presence of Stress symptoms	Presence of Anxiety symptoms	Normal	2	1	1	2	0	0	0	1	High	1-2 servings	<5 servings	Never smokers and chewers	Normal	Normal	Ideal BF	1 risk factor
76	30-39 years	Female	Brahmin/Chhetri	Ever Married	Literate	Housekeeper, Farmer and Labor	40000	>30000 NPR	Never or Former smoker		Never or former consumer		Never smokers and chewers	No		High	>= 5servings	≥5 servings	Normal	Normal	Normal and UW	Ideal BF	Lower BMR	Ideal HGS	Ideal HGS	Ideal HGS	0 risk factor	Normal	Normal	Normal	Normal	Normal	Normal	0	0	0	0	0	0	0	0	High	>= 5servings	≥5 servings	Never smokers and chewers	Normal	Normal	Ideal BF	0 risk factor
77	30-39 years	Female	Brahmin/Chhetri	Ever Married	Literate	Private, Government and Bussiness	35000	>30000 NPR	Never or Former smoker		Never or former consumer		Never smokers and chewers	No		High	>= 5servings	≥5 servings	Normal	Normal	Normal and UW	Ideal BF	Lower BMR	Lower HGS	Lower HGS	Lower HGS	0 risk factor	Normal	Normal	Normal	Normal	Normal	Normal	0	0	0	0	0	0	0	0	High	>= 5servings	≥5 servings	Never smokers and chewers	Normal	Normal	Ideal BF	0 risk factor
78	30-39 years	Female	Dalit, Janajati and Madhesi	Ever Married	Literate	Housekeeper, Farmer and Labor	25000	≤30000 NPR	Never or Former smoker		Never or former consumer		Never smokers and chewers	No		High	1-2 servings	<5 servings	Normal	Overweight and obese	Overweight and obese	Ideal BF	Ideal BMR	Ideal HGS	Ideal HGS	Ideal HGS	2 risk factors	Mild	Normal	Normal	Presence of Stress symptoms	Normal	Normal	1	0	1	1	0	0	0	0	High	1-2 servings	<5 servings	Never smokers and chewers	Normal	Overweight and obese	Ideal BF	2 risk factors
79	30-39 years	Female	Brahmin/Chhetri	Ever Married	Literate	Housekeeper, Farmer and Labor	30000	≤30000 NPR	Never or Former smoker		Never or former consumer		Never smokers and chewers	No		Low	1-2 servings	<5 servings	Normal	Normal	Normal and UW	Ideal BF	Lower BMR	Ideal HGS	Ideal HGS	Ideal HGS	1 risk factor	Mild	Severe	Mild	Presence of Stress symptoms	Presence of Anxiety symptoms	Presence of Depression symptoms	3	2	2	2	1	1	1	1	Low	1-2 servings	<5 servings	Never smokers and chewers	Normal	Normal	Ideal BF	1 risk factor
80	30-39 years	Female	Brahmin/Chhetri	Ever Married	Literate	Housekeeper, Farmer and Labor	25000	≤30000 NPR	Never or Former smoker		Never or former consumer		Never smokers and chewers	No		High	>= 5servings	≥5 servings	Normal	Normal	Normal and UW	Ideal BF	Lower BMR	Lower HGS	Lower HGS	Lower HGS	0 risk factor	Normal	Normal	Normal	Normal	Normal	Normal	0	0	0	0	0	0	0	0	High	>= 5servings	≥5 servings	Never smokers and chewers	Normal	Normal	Ideal BF	0 risk factor
81	30-39 years	Female	Brahmin/Chhetri	Ever Married	Literate	Housekeeper, Farmer and Labor	30000	≤30000 NPR	Never or Former smoker		Never or former consumer		Never smokers and chewers	No		High	1-2 servings	<5 servings	Normal	Overweight and obese	Normal and UW	Excess BF	Ideal BMR	Ideal HGS	Ideal HGS	Ideal HGS	2 risk factors	Moderate	Normal	Normal	Presence of Stress symptoms	Normal	Normal	1	0	1	1	0	0	0	0	High	1-2 servings	<5 servings	Never smokers and chewers	Normal	Normal	Excess BF	2 risk factors
82	30-39 years	Female	Brahmin/Chhetri	Ever Married	Literate	Housekeeper, Farmer and Labor	25000	≤30000 NPR	Never or Former smoker		Never or former consumer		Never smokers and chewers	No		Low	1-2 servings	<5 servings	Normal	Normal	Normal and UW	Ideal BF	Lower BMR	Lower HGS	Lower HGS	Lower HGS	1 risk factor	Normal	Normal	Mild	Normal	Normal	Presence of Depression symptoms	1	1	1	0	0	0	0	0	Low	1-2 servings	<5 servings	Never smokers and chewers	Normal	Normal	Ideal BF	1 risk factor
83	30-39 years	Female	Brahmin/Chhetri	Ever Married	Literate	Housekeeper, Farmer and Labor	30000	≤30000 NPR	Never or Former smoker		Never or former consumer		Never smokers and chewers	No		Low	1-2 servings	<5 servings	Normal	Overweight and obese	Overweight and obese	Excess BF	Lower BMR	Lower HGS	Lower HGS	Lower HGS	≥3 risk factors	Moderate	Moderate	Normal	Presence of Stress symptoms	Presence of Anxiety symptoms	Normal	2	1	1	2	0	0	0	1	Low	1-2 servings	<5 servings	Never smokers and chewers	Normal	Overweight and obese	Excess BF	≥3 risk factors
84	30-39 years	Female	Brahmin/Chhetri	Ever Married	Literate	Housekeeper, Farmer and Labor	25000	≤30000 NPR	Never or Former smoker		Never or former consumer		Never smokers and chewers	No		Low	1-2 servings	<5 servings	Normal	Normal	Normal and UW	Ideal BF	Lower BMR	Ideal HGS	Ideal HGS	Ideal HGS	1 risk factor	Normal	Normal	Normal	Normal	Normal	Normal	0	0	0	0	0	0	0	0	Low	1-2 servings	<5 servings	Never smokers and chewers	Normal	Normal	Ideal BF	1 risk factor
85	30-39 years	Female	Dalit, Janajati and Madhesi	Ever Married	Literate	Housekeeper, Farmer and Labor	25000	≤30000 NPR	Never or Former smoker		Never or former consumer		Never smokers and chewers	No		Low	1-2 servings	<5 servings	Normal	Overweight and obese	Normal and UW	Excess BF	Ideal BMR	Ideal HGS	Ideal HGS	Ideal HGS	2 risk factors	Normal	Normal	Normal	Normal	Normal	Normal	0	0	0	0	0	0	0	0	Low	1-2 servings	<5 servings	Never smokers and chewers	Normal	Normal	Excess BF	2 risk factors
86	30-39 years	Female	Brahmin/Chhetri	Ever Married	Literate	Housekeeper, Farmer and Labor	25000	≤30000 NPR	Never or Former smoker		Never or former consumer		Never smokers and chewers	No		High	1-2 servings	<5 servings	Normal	Overweight and obese	Overweight and obese	Excess BF	Ideal BMR	Lower HGS	Lower HGS	Lower HGS	≥3 risk factors	Moderate	Severe	Normal	Presence of Stress symptoms	Presence of Anxiety symptoms	Normal	2	1	1	2	0	0	0	1	High	1-2 servings	<5 servings	Never smokers and chewers	Normal	Overweight and obese	Excess BF	≥3 risk factors
87	30-39 years	Female	Brahmin/Chhetri	Ever Married	Literate	Housekeeper, Farmer and Labor	30000	≤30000 NPR	Never or Former smoker		Never or former consumer		Never smokers and chewers	No		Low	1-2 servings	<5 servings	Normal	Overweight and obese	Overweight and obese	Ideal BF	Ideal BMR	Lower HGS	Lower HGS	Lower HGS	2 risk factors	Normal	Normal	Mild	Normal	Normal	Presence of Depression symptoms	1	1	1	0	0	0	0	0	Low	1-2 servings	<5 servings	Never smokers and chewers	Normal	Overweight and obese	Ideal BF	2 risk factors
88	30-39 years	Female	Brahmin/Chhetri	Ever Married	Literate	Housekeeper, Farmer and Labor	50000	>30000 NPR	Never or Former smoker		Never or former consumer		Never smokers and chewers	No		High	>= 5servings	≥5 servings	Normal	Normal	Normal and UW	Ideal BF	Ideal BMR	Ideal HGS	Ideal HGS	Ideal HGS	0 risk factor	Normal	Mild	Normal	Normal	Presence of Anxiety symptoms	Normal	1	1	0	1	0	0	0	0	High	>= 5servings	≥5 servings	Never smokers and chewers	Normal	Normal	Ideal BF	0 risk factor
89	30-39 years	Female	Brahmin/Chhetri	Ever Married	Literate	Housekeeper, Farmer and Labor	30000	≤30000 NPR	Never or Former smoker		Never or former consumer		Never smokers and chewers	No		Low	1-2 servings	<5 servings	Normal	Overweight and obese	Overweight and obese	Excess BF	Ideal BMR	Ideal HGS	Ideal HGS	Ideal HGS	≥3 risk factors	Mild	Moderate	Mild	Presence of Stress symptoms	Presence of Anxiety symptoms	Presence of Depression symptoms	3	2	2	2	1	1	1	1	Low	1-2 servings	<5 servings	Never smokers and chewers	Normal	Overweight and obese	Excess BF	≥3 risk factors
90	30-39 years	Female	Brahmin/Chhetri	Ever Married	Literate	Housekeeper, Farmer and Labor	25000	≤30000 NPR	Never or Former smoker		Never or former consumer		Never smokers and chewers	No		Low	1-2 servings	<5 servings	Hypertension status ( ≥140mm/Hg and/or ≥90 mm/Hg)	Overweight and obese	Overweight and obese	Excess BF	Ideal BMR	Ideal HGS	Ideal HGS	Ideal HGS	≥3 risk factors	Normal	Normal	Mild	Normal	Normal	Presence of Depression symptoms	1	1	1	0	0	0	0	0	Low	1-2 servings	<5 servings	Never smokers and chewers	Hypertension status ( ≥140mm/Hg and/or ≥90 mm/Hg)	Overweight and obese	Excess BF	≥3 risk factors
91	30-39 years	Female	Brahmin/Chhetri	Ever Married	Literate	Housekeeper, Farmer and Labor	25000	≤30000 NPR	Never or Former smoker		Never or former consumer		Never smokers and chewers	No		High	1-2 servings	<5 servings	Normal	Normal	Normal and UW	Ideal BF	Lower BMR	Lower HGS	Lower HGS	Lower HGS	1 risk factor	Normal	Mild	Mild	Normal	Presence of Anxiety symptoms	Presence of Depression symptoms	2	2	1	1	0	1	0	0	High	1-2 servings	<5 servings	Never smokers and chewers	Normal	Normal	Ideal BF	1 risk factor
92	30-39 years	Female	Brahmin/Chhetri	Never Married	Literate	Housekeeper, Farmer and Labor	25000	≤30000 NPR	Never or Former smoker		Never or former consumer		Never smokers and chewers	No		Low	1-2 servings	<5 servings	Normal	Overweight and obese	Overweight and obese	Ideal BF	Ideal BMR	Ideal HGS	Ideal HGS	Ideal HGS	2 risk factors	Moderate	Mild	Mild	Presence of Stress symptoms	Presence of Anxiety symptoms	Presence of Depression symptoms	3	2	2	2	1	1	1	1	Low	1-2 servings	<5 servings	Never smokers and chewers	Normal	Overweight and obese	Ideal BF	2 risk factors
93	30-39 years	Female	Brahmin/Chhetri	Ever Married	Literate	Housekeeper, Farmer and Labor	30000	≤30000 NPR	Never or Former smoker		Never or former consumer		Never smokers and chewers	No		High	1-2 servings	<5 servings	Normal	Normal	Normal and UW	Ideal BF	Lower BMR	Ideal HGS	Ideal HGS	Ideal HGS	1 risk factor	Normal	Normal	Normal	Normal	Normal	Normal	0	0	0	0	0	0	0	0	High	1-2 servings	<5 servings	Never smokers and chewers	Normal	Normal	Ideal BF	1 risk factor
94	30-39 years	Female	Brahmin/Chhetri	Ever Married	Literate	Unemployed	30000	≤30000 NPR	Never or Former smoker		Never or former consumer		Never smokers and chewers	No		High	1-2 servings	<5 servings	Normal	Overweight and obese	Overweight and obese	Ideal BF	Ideal BMR	Ideal HGS	Ideal HGS	Ideal HGS	2 risk factors	Normal	Severe	Severe	Normal	Presence of Anxiety symptoms	Presence of Depression symptoms	2	2	1	1	0	1	0	0	High	1-2 servings	<5 servings	Never smokers and chewers	Normal	Overweight and obese	Ideal BF	2 risk factors
95	30-39 years	Female	Brahmin/Chhetri	Ever Married	Literate	Housekeeper, Farmer and Labor	30000	≤30000 NPR	Never or Former smoker		Never or former consumer		Never smokers and chewers	No		High	1-2 servings	<5 servings	Normal	Overweight and obese	Overweight and obese	Ideal BF	Lower BMR	Ideal HGS	Ideal HGS	Ideal HGS	2 risk factors	Mild	Normal	Mild	Presence of Stress symptoms	Normal	Presence of Depression symptoms	2	1	2	1	0	0	1	0	High	1-2 servings	<5 servings	Never smokers and chewers	Normal	Overweight and obese	Ideal BF	2 risk factors
96	30-39 years	Female	Brahmin/Chhetri	Ever Married	Literate	Housekeeper, Farmer and Labor	40000	>30000 NPR	Never or Former smoker		Never or former consumer		Never smokers and chewers	No		High	>= 5servings	≥5 servings	Normal	Normal	Normal and UW	Ideal BF	Ideal BMR	Ideal HGS	Ideal HGS	Ideal HGS	0 risk factor	Normal	Normal	Normal	Normal	Normal	Normal	0	0	0	0	0	0	0	0	High	>= 5servings	≥5 servings	Never smokers and chewers	Normal	Normal	Ideal BF	0 risk factor
97	30-39 years	Female	Brahmin/Chhetri	Ever Married	Literate	Housekeeper, Farmer and Labor	30000	≤30000 NPR	Never or Former smoker		Never or former consumer		Never smokers and chewers	No		High	1-2 servings	<5 servings	Hypertension status ( ≥140mm/Hg and/or ≥90 mm/Hg)	Overweight and obese	Overweight and obese	Excess BF	Ideal BMR	Lower HGS	Lower HGS	Lower HGS	≥3 risk factors	Severe	Severe	Severe	Presence of Stress symptoms	Presence of Anxiety symptoms	Presence of Depression symptoms	3	2	2	2	1	1	1	1	High	1-2 servings	<5 servings	Never smokers and chewers	Hypertension status ( ≥140mm/Hg and/or ≥90 mm/Hg)	Overweight and obese	Excess BF	≥3 risk factors
98	30-39 years	Female	Brahmin/Chhetri	Ever Married	Literate	Housekeeper, Farmer and Labor	30000	≤30000 NPR	Never or Former smoker		Never or former consumer		Never smokers and chewers	No		High	3-4 servings	<5 servings	Normal	Normal	Normal and UW	Ideal BF	Lower BMR	Lower HGS	Lower HGS	Lower HGS	1 risk factor	Severe	Severe	Severe	Presence of Stress symptoms	Presence of Anxiety symptoms	Presence of Depression symptoms	3	2	2	2	1	1	1	1	High	3-4 servings	<5 servings	Never smokers and chewers	Normal	Normal	Ideal BF	1 risk factor
99	30-39 years	Female	Brahmin/Chhetri	Ever Married	Literate	Private, Government and Bussiness	25000	≤30000 NPR	Never or Former smoker		Never or former consumer		Never smokers and chewers	No		Low	1-2 servings	<5 servings	Normal	Overweight and obese	Overweight and obese	Ideal BF	Lower BMR	Ideal HGS	Ideal HGS	Ideal HGS	2 risk factors	Mild	Normal	Mild	Presence of Stress symptoms	Normal	Presence of Depression symptoms	2	1	2	1	0	0	1	0	Low	1-2 servings	<5 servings	Never smokers and chewers	Normal	Overweight and obese	Ideal BF	2 risk factors
100	30-39 years	Female	Brahmin/Chhetri	Ever Married	Literate	Private, Government and Bussiness	30000	≤30000 NPR	Never or Former smoker		Never or former consumer		Never smokers and chewers	No		High	1-2 servings	<5 servings	Normal	Overweight and obese	Overweight and obese	Excess BF	Ideal BMR	Lower HGS	Lower HGS	Lower HGS	≥3 risk factors	Moderate	Mild	Moderate	Presence of Stress symptoms	Presence of Anxiety symptoms	Presence of Depression symptoms	3	2	2	2	1	1	1	1	High	1-2 servings	<5 servings	Never smokers and chewers	Normal	Overweight and obese	Excess BF	≥3 risk factors
101	30-39 years	Female	Brahmin/Chhetri	Ever Married	Literate	Housekeeper, Farmer and Labor	60000	>30000 NPR	Never or Former smoker		Never or former consumer		Never smokers and chewers	No		High	1-2 servings	<5 servings	Hypertension status ( ≥140mm/Hg and/or ≥90 mm/Hg)	Overweight and obese	Overweight and obese	Excess BF	Ideal BMR	Lower HGS	Lower HGS	Lower HGS	≥3 risk factors	Normal	Moderate	Moderate	Normal	Presence of Anxiety symptoms	Presence of Depression symptoms	2	2	1	1	0	1	0	0	High	1-2 servings	<5 servings	Never smokers and chewers	Hypertension status ( ≥140mm/Hg and/or ≥90 mm/Hg)	Overweight and obese	Excess BF	≥3 risk factors
102	30-39 years	Female	Brahmin/Chhetri	Ever Married	Literate	Housekeeper, Farmer and Labor	60000	>30000 NPR	Never or Former smoker		Never or former consumer		Never smokers and chewers	No		High	3-4 servings	<5 servings	Normal	Normal	Normal and UW	Ideal BF	Lower BMR	Ideal HGS	Ideal HGS	Ideal HGS	1 risk factor	Moderate	Moderate	Moderate	Presence of Stress symptoms	Presence of Anxiety symptoms	Presence of Depression symptoms	3	2	2	2	1	1	1	1	High	3-4 servings	<5 servings	Never smokers and chewers	Normal	Normal	Ideal BF	1 risk factor
103	30-39 years	Female	Brahmin/Chhetri	Ever Married	Literate	Housekeeper, Farmer and Labor	25000	≤30000 NPR	Never or Former smoker		Never or former consumer		Never smokers and chewers	Yes	<1hr/week	High	1-2 servings	<5 servings	Normal	Overweight and obese	Overweight and obese	Excess BF	Lower BMR	Ideal HGS	Ideal HGS	Ideal HGS	≥3 risk factors	Severe	Severe	Severe	Presence of Stress symptoms	Presence of Anxiety symptoms	Presence of Depression symptoms	3	2	2	2	1	1	1	1	High	1-2 servings	<5 servings	Never smokers and chewers	Normal	Overweight and obese	Excess BF	≥3 risk factors
104	30-39 years	Female	Brahmin/Chhetri	Ever Married	Literate	Housekeeper, Farmer and Labor	25000	≤30000 NPR	Never or Former smoker		Never or former consumer		Never smokers and chewers	No		High	>= 5servings	≥5 servings	Normal	Normal	Normal and UW	Ideal BF	Lower BMR	Ideal HGS	Ideal HGS	Ideal HGS	0 risk factor	Normal	Normal	Normal	Normal	Normal	Normal	0	0	0	0	0	0	0	0	High	>= 5servings	≥5 servings	Never smokers and chewers	Normal	Normal	Ideal BF	0 risk factor
105	30-39 years	Female	Brahmin/Chhetri	Ever Married	Literate	Housekeeper, Farmer and Labor	30000	≤30000 NPR	Never or Former smoker		Never or former consumer		Never smokers and chewers	No		High	1-2 servings	<5 servings	Normal	Normal	Normal and UW	Ideal BF	Lower BMR	Ideal HGS	Ideal HGS	Ideal HGS	1 risk factor	Normal	Mild	Normal	Normal	Presence of Anxiety symptoms	Normal	1	1	0	1	0	0	0	0	High	1-2 servings	<5 servings	Never smokers and chewers	Normal	Normal	Ideal BF	1 risk factor
106	30-39 years	Female	Brahmin/Chhetri	Ever Married	Literate	Housekeeper, Farmer and Labor	60000	>30000 NPR	Never or Former smoker		Never or former consumer		Never smokers and chewers	No		Low	1-2 servings	<5 servings	Hypertension status ( ≥140mm/Hg and/or ≥90 mm/Hg)	Overweight and obese	Overweight and obese	Excess BF	Ideal BMR	Ideal HGS	Ideal HGS	Ideal HGS	≥3 risk factors	Normal	Normal	Normal	Normal	Normal	Normal	0	0	0	0	0	0	0	0	Low	1-2 servings	<5 servings	Never smokers and chewers	Hypertension status ( ≥140mm/Hg and/or ≥90 mm/Hg)	Overweight and obese	Excess BF	≥3 risk factors
107	30-39 years	Female	Brahmin/Chhetri	Ever Married	Literate	Housekeeper, Farmer and Labor	100000	>30000 NPR	Never or Former smoker		Never or former consumer		Never smokers and chewers	No		High	1-2 servings	≥5 servings	Normal	Overweight and obese	Overweight and obese	Ideal BF	Ideal BMR	Ideal HGS	Ideal HGS	Ideal HGS	1 risk factor	Normal	Normal	Normal	Normal	Normal	Normal	0	0	0	0	0	0	0	0	High	1-2 servings	≥5 servings	Never smokers and chewers	Normal	Overweight and obese	Ideal BF	1 risk factor
108	30-39 years	Female	Brahmin/Chhetri	Ever Married	Literate	Housekeeper, Farmer and Labor	20000	≤30000 NPR	Never or Former smoker		Never or former consumer		Never smokers and chewers	No		Low	1-2 servings	<5 servings	Normal	Normal	Normal and UW	Ideal BF	Lower BMR	Ideal HGS	Ideal HGS	Ideal HGS	1 risk factor	Moderate	Mild	Moderate	Presence of Stress symptoms	Presence of Anxiety symptoms	Presence of Depression symptoms	3	2	2	2	1	1	1	1	Low	1-2 servings	<5 servings	Never smokers and chewers	Normal	Normal	Ideal BF	1 risk factor
109	30-39 years	Female	Dalit, Janajati and Madhesi	Ever Married	Literate	Housekeeper, Farmer and Labor	60000	>30000 NPR	Never or Former smoker		Never or former consumer		Never smokers and chewers	No		Low	1-2 servings	<5 servings	Hypertension status ( ≥140mm/Hg and/or ≥90 mm/Hg)	Overweight and obese	Overweight and obese	Excess BF	Ideal BMR	Ideal HGS	Ideal HGS	Ideal HGS	≥3 risk factors	Severe	Severe	Severe	Presence of Stress symptoms	Presence of Anxiety symptoms	Presence of Depression symptoms	3	2	2	2	1	1	1	1	Low	1-2 servings	<5 servings	Never smokers and chewers	Hypertension status ( ≥140mm/Hg and/or ≥90 mm/Hg)	Overweight and obese	Excess BF	≥3 risk factors
110	30-39 years	Female	Brahmin/Chhetri	Ever Married	Literate	Housekeeper, Farmer and Labor	30000	≤30000 NPR	Never or Former smoker		Never or former consumer		Never smokers and chewers	No		High	1-2 servings	<5 servings	Normal	Overweight and obese	Normal and UW	Excess BF	Lower BMR	Ideal HGS	Ideal HGS	Ideal HGS	2 risk factors	Moderate	Moderate	Normal	Presence of Stress symptoms	Presence of Anxiety symptoms	Normal	2	1	1	2	0	0	0	1	High	1-2 servings	<5 servings	Never smokers and chewers	Normal	Normal	Excess BF	2 risk factors
111	30-39 years	Female	Brahmin/Chhetri	Ever Married	Literate	Private, Government and Bussiness	25000	≤30000 NPR	Never or Former smoker		Never or former consumer		Never smokers and chewers	No		Low	1-2 servings	<5 servings	Hypertension status ( ≥140mm/Hg and/or ≥90 mm/Hg)	Normal	Normal and UW	Ideal BF	Lower BMR	Ideal HGS	Ideal HGS	Ideal HGS	2 risk factors	Extremely severe	Extremely severe	Extremely severe	Presence of Stress symptoms	Presence of Anxiety symptoms	Presence of Depression symptoms	3	2	2	2	1	1	1	1	Low	1-2 servings	<5 servings	Never smokers and chewers	Hypertension status ( ≥140mm/Hg and/or ≥90 mm/Hg)	Normal	Ideal BF	2 risk factors
112	30-39 years	Female	Brahmin/Chhetri	Ever Married	Literate	Private, Government and Bussiness	60000	>30000 NPR	Never or Former smoker		Never or former consumer		Never smokers and chewers	No		High	3-4 servings	<5 servings	Normal	Underweight	Normal and UW	Ideal BF	Lower BMR	Ideal HGS	Ideal HGS	Ideal HGS	0 risk factor	Normal	Normal	Normal	Normal	Normal	Normal	0	0	0	0	0	0	0	0	High	3-4 servings	<5 servings	Never smokers and chewers	Normal	Underweight	Ideal BF	0 risk factor
113	30-39 years	Female	Brahmin/Chhetri	Ever Married	Literate	Private, Government and Bussiness	80000	>30000 NPR	Never or Former smoker		Never or former consumer		Never smokers and chewers	No		High	>= 5servings	≥5 servings	Normal	Normal	Normal and UW	Ideal BF	Lower BMR	Ideal HGS	Ideal HGS	Ideal HGS	0 risk factor	Normal	Mild	Normal	Normal	Presence of Anxiety symptoms	Normal	1	1	0	1	0	0	0	0	High	>= 5servings	≥5 servings	Never smokers and chewers	Normal	Normal	Ideal BF	0 risk factor
114	30-39 years	Female	Brahmin/Chhetri	Ever Married	Literate	Housekeeper, Farmer and Labor	70000	>30000 NPR	Never or Former smoker		Never or former consumer		Never smokers and chewers	Yes	<1hr/week	Low	1-2 servings	<5 servings	Normal	Overweight and obese	Overweight and obese	Excess BF	Lower BMR	Ideal HGS	Ideal HGS	Ideal HGS	≥3 risk factors	Severe	Severe	Moderate	Presence of Stress symptoms	Presence of Anxiety symptoms	Presence of Depression symptoms	3	2	2	2	1	1	1	1	Low	1-2 servings	<5 servings	Never smokers and chewers	Normal	Overweight and obese	Excess BF	≥3 risk factors
115	30-39 years	Female	Brahmin/Chhetri	Ever Married	Literate	Housekeeper, Farmer and Labor	25000	≤30000 NPR	Never or Former smoker		Never or former consumer		Never smokers and chewers	No		Low	1-2 servings	<5 servings	Normal	Overweight and obese	Overweight and obese	Excess BF	Ideal BMR	Ideal HGS	Ideal HGS	Ideal HGS	≥3 risk factors	Severe	Severe	Severe	Presence of Stress symptoms	Presence of Anxiety symptoms	Presence of Depression symptoms	3	2	2	2	1	1	1	1	Low	1-2 servings	<5 servings	Never smokers and chewers	Normal	Overweight and obese	Excess BF	≥3 risk factors
116	30-39 years	Female	Brahmin/Chhetri	Ever Married	Literate	Housekeeper, Farmer and Labor	25000	≤30000 NPR	Never or Former smoker		Never or former consumer		Never smokers and chewers	No		High	1-2 servings	<5 servings	Normal	Normal	Normal and UW	Ideal BF	Lower BMR	Ideal HGS	Ideal HGS	Ideal HGS	0 risk factor	Normal	Normal	Normal	Normal	Normal	Normal	0	0	0	0	0	0	0	0	High	1-2 servings	<5 servings	Never smokers and chewers	Normal	Normal	Ideal BF	0 risk factor
117	40-49 years	Male	Brahmin/Chhetri	Ever Married	Literate	Private, Government and Bussiness	25000	≤30000 NPR	Current smoker	≤3	Current consumer	Daily	Current smokers and chewers	Yes	>=1hr/week	Low	1-2 servings	<5 servings	Hypertension status ( ≥140mm/Hg and/or ≥90 mm/Hg)	Normal	Normal and UW	Excess BF	Lower BMR	Ideal HGS	Ideal HGS	Ideal HGS	≥3 risk factors	Moderate	Moderate	Mild	Presence of Stress symptoms	Presence of Anxiety symptoms	Presence of Depression symptoms	3	2	2	2	1	1	1	1	Low	1-2 servings	<5 servings	Current smokers and chewers	Hypertension status ( ≥140mm/Hg and/or ≥90 mm/Hg)	Normal	Excess BF	≥3 risk factors
118	40-49 years	Male	Brahmin/Chhetri	Ever Married	Literate	Housekeeper, Farmer and Labor	100000	>30000 NPR	Current smoker	≤3	Current consumer	Daily	Current smokers and chewers	Yes	>=1hr/week	Low	1-2 servings	<5 servings	Hypertension status ( ≥140mm/Hg and/or ≥90 mm/Hg)	Overweight and obese	Overweight and obese	Excess BF	Ideal BMR	Ideal HGS	Ideal HGS	Ideal HGS	≥3 risk factors	Moderate	Mild	Normal	Presence of Stress symptoms	Presence of Anxiety symptoms	Normal	2	1	1	2	0	0	0	1	Low	1-2 servings	<5 servings	Current smokers and chewers	Hypertension status ( ≥140mm/Hg and/or ≥90 mm/Hg)	Overweight and obese	Excess BF	≥3 risk factors
119	40-49 years	Male	Brahmin/Chhetri	Ever Married	Literate	Housekeeper, Farmer and Labor	50000	>30000 NPR	Never or Former smoker		Never or former consumer		Never smokers and chewers	No		High	>= 5servings	≥5 servings	Normal	Normal	Normal and UW	Ideal BF	Lower BMR	Ideal HGS	Ideal HGS	Ideal HGS	0 risk factor	Normal	Normal	Normal	Normal	Normal	Normal	0	0	0	0	0	0	0	0	High	>= 5servings	≥5 servings	Never smokers and chewers	Normal	Normal	Ideal BF	0 risk factor
120	40-49 years	Male	Dalit, Janajati and Madhesi	Ever Married	Literate	Housekeeper, Farmer and Labor	35000	>30000 NPR	Current smoker	≤3	Current consumer	Sometimes or Ad hoc	Current smokers and chewers	Yes	>=1hr/week	Low	1-2 servings	<5 servings	Normal	Overweight and obese	Normal and UW	Ideal BF	Ideal BMR	Ideal HGS	Ideal HGS	Ideal HGS	2 risk factors	Severe	Normal	Severe	Presence of Stress symptoms	Normal	Normal	1	0	1	1	0	0	0	0	Low	1-2 servings	<5 servings	Current smokers and chewers	Normal	Normal	Ideal BF	2 risk factors
121	40-49 years	Male	Brahmin/Chhetri	Ever Married	Literate	Private, Government and Bussiness	500000	>30000 NPR	Never or Former smoker		Never or former consumer		Never smokers and chewers	No		High	1-2 servings	<5 servings	Normal	Overweight and obese	Normal and UW	Excess BF	Ideal BMR	Ideal HGS	Ideal HGS	Ideal HGS	2 risk factors	Moderate	Normal	Normal	Presence of Stress symptoms	Normal	Normal	1	0	1	1	0	0	0	0	High	1-2 servings	<5 servings	Never smokers and chewers	Normal	Normal	Excess BF	2 risk factors
122	40-49 years	Male	Brahmin/Chhetri	Ever Married	Literate	Housekeeper, Farmer and Labor	30000	>30000 NPR	Current smoker	≤3	Never or former consumer		Current smokers and chewers	Yes	<1hr/week	High	1-2 servings	<5 servings	Hypertension status ( ≥140mm/Hg and/or ≥90 mm/Hg)	Overweight and obese	Overweight and obese	Excess BF	Ideal BMR	Ideal HGS	Ideal HGS	Ideal HGS	≥3 risk factors	Severe	Moderate	Severe	Presence of Stress symptoms	Presence of Anxiety symptoms	Presence of Depression symptoms	3	2	2	2	1	1	1	1	High	1-2 servings	<5 servings	Current smokers and chewers	Hypertension status ( ≥140mm/Hg and/or ≥90 mm/Hg)	Overweight and obese	Excess BF	≥3 risk factors
123	40-49 years	Male	Dalit, Janajati and Madhesi	Ever Married	Literate	Private, Government and Bussiness	40000	>30000 NPR	Never or Former smoker		Never or former consumer		Never smokers and chewers	No		High	1-2 servings	<5 servings	Hypertension status ( ≥140mm/Hg and/or ≥90 mm/Hg)	Normal	Normal and UW	Ideal BF	Lower BMR	Ideal HGS	Ideal HGS	Ideal HGS	2 risk factors	Moderate	Mild	Mild	Presence of Stress symptoms	Presence of Anxiety symptoms	Presence of Depression symptoms	3	2	2	2	1	1	1	1	High	1-2 servings	<5 servings	Never smokers and chewers	Hypertension status ( ≥140mm/Hg and/or ≥90 mm/Hg)	Normal	Ideal BF	2 risk factors
124	40-49 years	Male	Brahmin/Chhetri	Ever Married	Literate	Housekeeper, Farmer and Labor	40000	>30000 NPR	Never or Former smoker		Current consumer	Daily	Current smokers and chewers	Yes	<1hr/week	High	1-2 servings	<5 servings	Normal	Overweight and obese	Overweight and obese	Excess BF	Ideal BMR	Ideal HGS	Ideal HGS	Ideal HGS	≥3 risk factors	Moderate	Moderate	Severe	Presence of Stress symptoms	Presence of Anxiety symptoms	Presence of Depression symptoms	3	2	2	2	1	1	1	1	High	1-2 servings	<5 servings	Current smokers and chewers	Normal	Overweight and obese	Excess BF	≥3 risk factors
125	40-49 years	Male	Brahmin/Chhetri	Ever Married	Literate	Housekeeper, Farmer and Labor	30000	≤30000 NPR	Never or Former smoker		Never or former consumer		Never smokers and chewers	Yes	<1hr/week	Low	1-2 servings	<5 servings	Normal	Normal	Normal and UW	Ideal BF	Lower BMR	Lower HGS	Ideal HGS	Lower HGS	1 risk factor	Normal	Moderate	Moderate	Normal	Presence of Anxiety symptoms	Presence of Depression symptoms	2	2	1	1	0	1	0	0	Low	1-2 servings	<5 servings	Never smokers and chewers	Normal	Normal	Ideal BF	1 risk factor
126	40-49 years	Male	Brahmin/Chhetri	Ever Married	Literate	Housekeeper, Farmer and Labor	25000	≤30000 NPR	Never or Former smoker		Current consumer	Daily	Current smokers and chewers	Yes		Low	1-2 servings	<5 servings	Normal	Overweight and obese	Normal and UW	Ideal BF	Ideal BMR	Ideal HGS	Ideal HGS	Ideal HGS	2 risk factors	Normal	Mild	Normal	Normal	Presence of Anxiety symptoms	Normal	1	1	0	1	0	0	0	0	Low	1-2 servings	<5 servings	Current smokers and chewers	Normal	Normal	Ideal BF	2 risk factors
127	40-49 years	Male	Brahmin/Chhetri	Ever Married	Literate	Housekeeper, Farmer and Labor	30000	≤30000 NPR	Never or Former smoker		Current consumer	Daily	Current smokers and chewers	Yes	<1hr/week	High	3-4 servings	<5 servings	Normal	Normal	Normal and UW	Ideal BF	Lower BMR	Ideal HGS	Ideal HGS	Ideal HGS	2 risk factors	Normal	Mild	Normal	Normal	Presence of Anxiety symptoms	Normal	1	1	0	1	0	0	0	0	High	3-4 servings	<5 servings	Current smokers and chewers	Normal	Normal	Ideal BF	2 risk factors
128	40-49 years	Male	Brahmin/Chhetri	Ever Married	Literate	Private, Government and Bussiness	40000	>30000 NPR	Never or Former smoker		Never or former consumer		Never smokers and chewers	No		High	3-4 servings	<5 servings	Normal	Overweight and obese	Overweight and obese	Excess BF	Ideal BMR	Ideal HGS	Ideal HGS	Ideal HGS	≥3 risk factors	Mild	Mild	Normal	Presence of Stress symptoms	Presence of Anxiety symptoms	Normal	2	1	1	2	0	0	0	1	High	3-4 servings	<5 servings	Never smokers and chewers	Normal	Overweight and obese	Excess BF	≥3 risk factors
129	40-49 years	Male	Brahmin/Chhetri	Ever Married	Literate	Private, Government and Bussiness	50000	>30000 NPR	Current smoker	≤3	Current consumer	Daily	Current smokers and chewers	Yes	>=1hr/week	High	3-4 servings	<5 servings	Hypertension status ( ≥140mm/Hg and/or ≥90 mm/Hg)	Overweight and obese	Overweight and obese	Excess BF	Ideal BMR	Ideal HGS	Ideal HGS	Ideal HGS	≥3 risk factors	Mild	Mild	Normal	Presence of Stress symptoms	Presence of Anxiety symptoms	Normal	2	1	1	2	0	0	0	1	High	3-4 servings	<5 servings	Current smokers and chewers	Hypertension status ( ≥140mm/Hg and/or ≥90 mm/Hg)	Overweight and obese	Excess BF	≥3 risk factors
130	40-49 years	Male	Brahmin/Chhetri	Ever Married	Literate	Housekeeper, Farmer and Labor	25000	≤30000 NPR	Current smoker	>3	Current consumer	Daily	Current smokers and chewers	Yes	>=1hr/week	Low	1-2 servings	<5 servings	Normal	Normal	Normal and UW	Excess BF	Lower BMR	Lower HGS	Lower HGS	Lower HGS	≥3 risk factors	Normal	Normal	Normal	Normal	Normal	Normal	0	0	0	0	0	0	0	0	Low	1-2 servings	<5 servings	Current smokers and chewers	Normal	Normal	Excess BF	≥3 risk factors
131	40-49 years	Male	Brahmin/Chhetri	Ever Married	Literate	Housekeeper, Farmer and Labor	25000	≤30000 NPR	Current smoker	>3	Current consumer	Daily	Current smokers and chewers	Yes	>=1hr/week	Low	1-2 servings	<5 servings	Hypertension status ( ≥140mm/Hg and/or ≥90 mm/Hg)	Normal	Normal and UW	Excess BF	Lower BMR	Ideal HGS	Ideal HGS	Ideal HGS	≥3 risk factors	Moderate	Moderate	Normal	Presence of Stress symptoms	Presence of Anxiety symptoms	Normal	2	1	1	2	0	0	0	1	Low	1-2 servings	<5 servings	Current smokers and chewers	Hypertension status ( ≥140mm/Hg and/or ≥90 mm/Hg)	Normal	Excess BF	≥3 risk factors
132	40-49 years	Male	Brahmin/Chhetri	Ever Married	Literate	Housekeeper, Farmer and Labor	30000	≤30000 NPR	Current smoker	>3	Current consumer	Daily	Current smokers and chewers	Yes	>=1hr/week	High	3-4 servings	<5 servings	Hypertension status ( ≥140mm/Hg and/or ≥90 mm/Hg)	Overweight and obese	Overweight and obese	Excess BF	Ideal BMR	Ideal HGS	Ideal HGS	Ideal HGS	≥3 risk factors	Normal	Severe	Normal	Normal	Presence of Anxiety symptoms	Normal	1	1	0	1	0	0	0	0	High	3-4 servings	<5 servings	Current smokers and chewers	Hypertension status ( ≥140mm/Hg and/or ≥90 mm/Hg)	Overweight and obese	Excess BF	≥3 risk factors
133	40-49 years	Male	Brahmin/Chhetri	Ever Married	Literate	Housekeeper, Farmer and Labor	30000	≤30000 NPR	Never or Former smoker		Never or former consumer		Never smokers and chewers	Yes	<1hr/week	High	3-4 servings	<5 servings	Normal	Overweight and obese	Normal and UW	Excess BF	Ideal BMR	Ideal HGS	Ideal HGS	Ideal HGS	2 risk factors	Moderate	Moderate	Mild	Presence of Stress symptoms	Presence of Anxiety symptoms	Normal	2	1	1	2	0	0	0	1	High	3-4 servings	<5 servings	Never smokers and chewers	Normal	Normal	Excess BF	2 risk factors
134	40-49 years	Male	Brahmin/Chhetri	Ever Married	Literate	Housekeeper, Farmer and Labor	20000	≤30000 NPR	Never or Former smoker		Never or former consumer		Never smokers and chewers	No		High	1-2 servings	≥5 servings	Normal	Underweight	Normal and UW	Ideal BF	Lower BMR	Ideal HGS	Ideal HGS	Ideal HGS	0 risk factor	Normal	Normal	Mild	Normal	Normal	Presence of Depression symptoms	1	1	1	0	0	0	0	0	High	1-2 servings	≥5 servings	Never smokers and chewers	Normal	Underweight	Ideal BF	0 risk factor
135	40-49 years	Male	Brahmin/Chhetri	Ever Married	Literate	Private, Government and Bussiness	40000	>30000 NPR	Never or Former smoker		Never or former consumer		Never smokers and chewers	No		High	1-2 servings	<5 servings	Hypertension status ( ≥140mm/Hg and/or ≥90 mm/Hg)	Overweight and obese	Overweight and obese	Excess BF	Ideal BMR	Ideal HGS	Ideal HGS	Ideal HGS	≥3 risk factors	Moderate	Moderate	Normal	Presence of Stress symptoms	Presence of Anxiety symptoms	Normal	2	1	1	2	0	0	0	1	High	1-2 servings	<5 servings	Never smokers and chewers	Hypertension status ( ≥140mm/Hg and/or ≥90 mm/Hg)	Overweight and obese	Excess BF	≥3 risk factors
136	40-49 years	Male	Brahmin/Chhetri	Ever Married	Literate	Housekeeper, Farmer and Labor	50000	>30000 NPR	Current smoker	≤3	Current consumer	Daily	Current smokers and chewers	Yes	>=1hr/week	High	1-2 servings	<5 servings	Hypertension status ( ≥140mm/Hg and/or ≥90 mm/Hg)	Overweight and obese	Overweight and obese	Excess BF	Ideal BMR	Ideal HGS	Ideal HGS	Ideal HGS	≥3 risk factors	Severe	Mild	Mild	Presence of Stress symptoms	Presence of Anxiety symptoms	Presence of Depression symptoms	3	2	2	2	1	1	1	1	High	1-2 servings	<5 servings	Current smokers and chewers	Hypertension status ( ≥140mm/Hg and/or ≥90 mm/Hg)	Overweight and obese	Excess BF	≥3 risk factors
137	40-49 years	Male	Brahmin/Chhetri	Ever Married	Literate	Housekeeper, Farmer and Labor	30000	≤30000 NPR	Never or Former smoker		Never or former consumer		Never smokers and chewers	Yes	<1hr/week	Low	1-2 servings	<5 servings	Hypertension status ( ≥140mm/Hg and/or ≥90 mm/Hg)	Normal	Normal and UW	Ideal BF	Lower BMR	Ideal HGS	Ideal HGS	Ideal HGS	2 risk factors	Normal	Normal	Normal	Normal	Normal	Normal	0	0	0	0	0	0	0	0	Low	1-2 servings	<5 servings	Never smokers and chewers	Hypertension status ( ≥140mm/Hg and/or ≥90 mm/Hg)	Normal	Ideal BF	2 risk factors
138	40-49 years	Male	Brahmin/Chhetri	Ever Married	Literate	Housekeeper, Farmer and Labor	30000	≤30000 NPR	Never or Former smoker		Never or former consumer		Never smokers and chewers	No		High	3-4 servings	<5 servings	Normal	Normal	Normal and UW	Excess BF	Lower BMR	Ideal HGS	Ideal HGS	Ideal HGS	2 risk factors	Moderate	Severe	Mild	Presence of Stress symptoms	Presence of Anxiety symptoms	Presence of Depression symptoms	3	2	2	2	1	1	1	1	High	3-4 servings	<5 servings	Never smokers and chewers	Normal	Normal	Excess BF	2 risk factors
139	40-49 years	Male	Brahmin/Chhetri	Ever Married	Literate	Housekeeper, Farmer and Labor	30000	≤30000 NPR	Never or Former smoker		Never or former consumer		Never smokers and chewers	No		Low	1-2 servings	<5 servings	Hypertension status ( ≥140mm/Hg and/or ≥90 mm/Hg)	Overweight and obese	Overweight and obese	Excess BF	Ideal BMR	Ideal HGS	Ideal HGS	Ideal HGS	≥3 risk factors	Normal	Severe	Moderate	Normal	Presence of Anxiety symptoms	Presence of Depression symptoms	2	2	1	1	0	1	0	0	Low	1-2 servings	<5 servings	Never smokers and chewers	Hypertension status ( ≥140mm/Hg and/or ≥90 mm/Hg)	Overweight and obese	Excess BF	≥3 risk factors
140	40-49 years	Male	Brahmin/Chhetri	Ever Married	Literate	Housekeeper, Farmer and Labor	40000	>30000 NPR	Current smoker	≤3	Current consumer	Daily	Current smokers and chewers	Yes	>=1hr/week	Low	1-2 servings	<5 servings	Hypertension status ( ≥140mm/Hg and/or ≥90 mm/Hg)	Overweight and obese	Overweight and obese	Excess BF	Lower BMR	Ideal HGS	Ideal HGS	Ideal HGS	≥3 risk factors	Moderate	Moderate	Normal	Presence of Stress symptoms	Presence of Anxiety symptoms	Normal	2	1	1	2	0	0	0	1	Low	1-2 servings	<5 servings	Current smokers and chewers	Hypertension status ( ≥140mm/Hg and/or ≥90 mm/Hg)	Overweight and obese	Excess BF	≥3 risk factors
141	40-49 years	Male	Brahmin/Chhetri	Ever Married	Literate	Housekeeper, Farmer and Labor	30000	≤30000 NPR	Current smoker	≤3	Current consumer	Daily	Current smokers and chewers	Yes	>=1hr/week	High	1-2 servings	<5 servings	Hypertension status ( ≥140mm/Hg and/or ≥90 mm/Hg)	Overweight and obese	Overweight and obese	Excess BF	Ideal BMR	Ideal HGS	Ideal HGS	Ideal HGS	≥3 risk factors	Moderate	Moderate	Moderate	Presence of Stress symptoms	Presence of Anxiety symptoms	Presence of Depression symptoms	3	2	2	2	1	1	1	1	High	1-2 servings	<5 servings	Current smokers and chewers	Hypertension status ( ≥140mm/Hg and/or ≥90 mm/Hg)	Overweight and obese	Excess BF	≥3 risk factors
142	40-49 years	Female	Brahmin/Chhetri	Ever Married	Literate	Housekeeper, Farmer and Labor	100000	>30000 NPR	Never or Former smoker		Never or former consumer		Never smokers and chewers	No		High	1-2 servings	<5 servings	Normal	Overweight and obese	Normal and UW	Excess BF	Ideal BMR	Ideal HGS	Ideal HGS	Ideal HGS	2 risk factors	Moderate	Mild	Moderate	Presence of Stress symptoms	Presence of Anxiety symptoms	Presence of Depression symptoms	3	2	2	2	1	1	1	1	High	1-2 servings	<5 servings	Never smokers and chewers	Normal	Normal	Excess BF	2 risk factors
143	40-49 years	Female	Brahmin/Chhetri	Ever Married	Literate	Housekeeper, Farmer and Labor	60000	>30000 NPR	Never or Former smoker		Never or former consumer		Never smokers and chewers	Yes	<1hr/week	High	1-2 servings	<5 servings	Normal	Underweight	Normal and UW	Ideal BF	Lower BMR	Lower HGS	Lower HGS	Lower HGS	0 risk factor	Normal	Normal	Normal	Normal	Normal	Normal	0	0	0	0	0	0	0	0	High	1-2 servings	<5 servings	Never smokers and chewers	Normal	Underweight	Ideal BF	0 risk factor
144	40-49 years	Female	Dalit, Janajati and Madhesi	Ever Married	Literate	Housekeeper, Farmer and Labor	17000	≤30000 NPR	Current smoker	≤3	Current consumer	Daily	Current smokers and chewers	Yes	<1hr/week	High	3-4 servings	<5 servings	Normal	Normal	Normal and UW	Excess BF	Lower BMR	Ideal HGS	Ideal HGS	Ideal HGS	≥3 risk factors	Normal	Normal	Moderate	Normal	Normal	Presence of Depression symptoms	1	1	1	0	0	0	0	0	High	3-4 servings	<5 servings	Current smokers and chewers	Normal	Normal	Excess BF	≥3 risk factors
145	40-49 years	Female	Brahmin/Chhetri	Ever Married	Literate	Housekeeper, Farmer and Labor	25000	≤30000 NPR	Never or Former smoker		Never or former consumer		Never smokers and chewers	No		High	1-2 servings	<5 servings	Hypertension status ( ≥140mm/Hg and/or ≥90 mm/Hg)	Overweight and obese	Overweight and obese	Excess BF	Lower BMR	Ideal HGS	Ideal HGS	Ideal HGS	2 risk factors	Severe	Mild	Moderate	Presence of Stress symptoms	Presence of Anxiety symptoms	Presence of Depression symptoms	3	2	2	2	1	1	1	1	High	1-2 servings	<5 servings	Never smokers and chewers	Hypertension status ( ≥140mm/Hg and/or ≥90 mm/Hg)	Overweight and obese	Excess BF	2 risk factors
146	40-49 years	Female	Brahmin/Chhetri	Ever Married	Literate	Private, Government and Bussiness	80000	>30000 NPR	Never or Former smoker		Never or former consumer		Never smokers and chewers	Yes	<1hr/week	High	>= 5servings	≥5 servings	Normal	Normal	Normal and UW	Ideal BF	Lower BMR	Ideal HGS	Ideal HGS	Ideal HGS	0 risk factor	Moderate	Mild	Normal	Presence of Stress symptoms	Presence of Anxiety symptoms	Normal	2	1	1	2	0	0	0	1	High	>= 5servings	≥5 servings	Never smokers and chewers	Normal	Normal	Ideal BF	0 risk factor
147	40-49 years	Female	Brahmin/Chhetri	Ever Married	Literate	Housekeeper, Farmer and Labor	45000	>30000 NPR	Never or Former smoker		Never or former consumer		Never smokers and chewers	Yes	>=1hr/week	High	1-2 servings	<5 servings	Normal	Overweight and obese	Normal and UW	Excess BF	Ideal BMR	Ideal HGS	Lower HGS	Ideal HGS	2 risk factors	Moderate	Mild	Moderate	Presence of Stress symptoms	Presence of Anxiety symptoms	Presence of Depression symptoms	3	2	2	2	1	1	1	1	High	1-2 servings	<5 servings	Never smokers and chewers	Normal	Normal	Excess BF	2 risk factors
148	40-49 years	Female	Brahmin/Chhetri	Ever Married	Literate	Housekeeper, Farmer and Labor	30000	≤30000 NPR	Never or Former smoker		Never or former consumer		Never smokers and chewers	Yes	<1hr/week	High	1-2 servings	<5 servings	Hypertension status ( ≥140mm/Hg and/or ≥90 mm/Hg)	Normal	Normal and UW	Ideal BF	Lower BMR	Ideal HGS	Ideal HGS	Ideal HGS	1 risk factor	Normal	Normal	Normal	Normal	Normal	Normal	0	0	0	0	0	0	0	0	High	1-2 servings	<5 servings	Never smokers and chewers	Hypertension status ( ≥140mm/Hg and/or ≥90 mm/Hg)	Normal	Ideal BF	1 risk factor
149	40-49 years	Female	Brahmin/Chhetri	Ever Married	Literate	Housekeeper, Farmer and Labor	25000	≤30000 NPR	Never or Former smoker		Never or former consumer		Never smokers and chewers	Yes	<1hr/week	High	1-2 servings	<5 servings	Normal	Overweight and obese	Overweight and obese	Ideal BF	Ideal BMR	Lower HGS	Lower HGS	Lower HGS	2 risk factors	Severe	Moderate	Moderate	Presence of Stress symptoms	Presence of Anxiety symptoms	Presence of Depression symptoms	3	2	2	2	1	1	1	1	High	1-2 servings	<5 servings	Never smokers and chewers	Normal	Overweight and obese	Ideal BF	2 risk factors
150	40-49 years	Female	Brahmin/Chhetri	Ever Married	Literate	Housekeeper, Farmer and Labor	50000	>30000 NPR	Never or Former smoker		Never or former consumer		Never smokers and chewers	No		High	3-4 servings	<5 servings	Normal	Overweight and obese	Overweight and obese	Excess BF	Ideal BMR	Ideal HGS	Ideal HGS	Ideal HGS	≥3 risk factors	Moderate	Normal	Moderate	Presence of Stress symptoms	Normal	Presence of Depression symptoms	2	1	2	1	0	0	1	0	High	3-4 servings	<5 servings	Never smokers and chewers	Normal	Overweight and obese	Excess BF	≥3 risk factors
151	40-49 years	Female	Brahmin/Chhetri	Ever Married	Literate	Private, Government and Bussiness	25000	≤30000 NPR	Never or Former smoker		Never or former consumer		Never smokers and chewers	No		High	>= 5servings	≥5 servings	Normal	Normal	Normal and UW	Ideal BF	Lower BMR	Ideal HGS	Ideal HGS	Ideal HGS	0 risk factor	Normal	Normal	Normal	Normal	Normal	Normal	0	0	0	0	0	0	0	0	High	>= 5servings	≥5 servings	Never smokers and chewers	Normal	Normal	Ideal BF	0 risk factor
152	40-49 years	Female	Brahmin/Chhetri	Ever Married	Literate	Housekeeper, Farmer and Labor	40000	>30000 NPR	Never or Former smoker		Never or former consumer		Never smokers and chewers	No		High	1-2 servings	<5 servings	Normal	Normal	Normal and UW	Ideal BF	Lower BMR	Ideal HGS	Ideal HGS	Ideal HGS	1 risk factor	Normal	Normal	Normal	Normal	Normal	Normal	0	0	0	0	0	0	0	0	High	1-2 servings	<5 servings	Never smokers and chewers	Normal	Normal	Ideal BF	1 risk factor
153	40-49 years	Female	Brahmin/Chhetri	Ever Married	Literate	Housekeeper, Farmer and Labor	40000	>30000 NPR	Never or Former smoker		Never or former consumer		Never smokers and chewers	No		Low	1-2 servings	<5 servings	Normal	Normal	Normal and UW	Ideal BF	Lower BMR	Lower HGS	Lower HGS	Lower HGS	1 risk factor	Normal	Normal	Normal	Normal	Normal	Normal	0	0	0	0	0	0	0	0	Low	1-2 servings	<5 servings	Never smokers and chewers	Normal	Normal	Ideal BF	1 risk factor
154	40-49 years	Female	Brahmin/Chhetri	Ever Married	Literate	Housekeeper, Farmer and Labor	50000	>30000 NPR	Never or Former smoker		Never or former consumer		Never smokers and chewers	No		High	>= 5servings	≥5 servings	Normal	Overweight and obese	Overweight and obese	Ideal BF	Lower BMR	Ideal HGS	Ideal HGS	Ideal HGS	1 risk factor	Normal	Normal	Normal	Normal	Normal	Normal	0	0	0	0	0	0	0	0	High	>= 5servings	≥5 servings	Never smokers and chewers	Normal	Overweight and obese	Ideal BF	1 risk factor
155	40-49 years	Female	Dalit, Janajati and Madhesi	Ever Married	Illiterate	Housekeeper, Farmer and Labor	20000	≤30000 NPR	Never or Former smoker		Never or former consumer		Never smokers and chewers	No		Low	<1 serving	<5 servings	Normal	Normal	Normal and UW	Ideal BF	Lower BMR	Lower HGS	Lower HGS	Lower HGS	1 risk factor	Normal	Normal	Moderate	Normal	Normal	Presence of Depression symptoms	1	1	1	0	0	0	0	0	Low	<1 serving	<5 servings	Never smokers and chewers	Normal	Normal	Ideal BF	1 risk factor
156	40-49 years	Female	Brahmin/Chhetri	Ever Married	Literate	Housekeeper, Farmer and Labor	50000	>30000 NPR	Never or Former smoker		Never or former consumer		Never smokers and chewers	No		High	>= 5servings	≥5 servings	Normal	Normal	Normal and UW	Ideal BF	Lower BMR	Lower HGS	Lower HGS	Lower HGS	0 risk factor	Normal	Normal	Normal	Normal	Normal	Normal	0	0	0	0	0	0	0	0	High	>= 5servings	≥5 servings	Never smokers and chewers	Normal	Normal	Ideal BF	0 risk factor
157	40-49 years	Female	Brahmin/Chhetri	Ever Married	Literate	Housekeeper, Farmer and Labor	25000	≤30000 NPR	Never or Former smoker		Never or former consumer		Never smokers and chewers	No		High	1-2 servings	<5 servings	Normal	Normal	Normal and UW	Ideal BF	Lower BMR	Ideal HGS	Ideal HGS	Ideal HGS	1 risk factor	Moderate	Normal	Normal	Presence of Stress symptoms	Normal	Normal	1	0	1	1	0	0	0	0	High	1-2 servings	<5 servings	Never smokers and chewers	Normal	Normal	Ideal BF	1 risk factor
158	40-49 years	Female	Brahmin/Chhetri	Ever Married	Literate	Housekeeper, Farmer and Labor	40000	>30000 NPR	Never or Former smoker		Never or former consumer		Never smokers and chewers	No		High	1-2 servings	<5 servings	Normal	Overweight and obese	Overweight and obese	Excess BF	Ideal BMR	Ideal HGS	Ideal HGS	Ideal HGS	≥3 risk factors	Severe	Normal	Normal	Presence of Stress symptoms	Normal	Normal	1	0	1	1	0	0	0	0	High	1-2 servings	<5 servings	Never smokers and chewers	Normal	Overweight and obese	Excess BF	≥3 risk factors
159	40-49 years	Female	Brahmin/Chhetri	Ever Married	Literate	Housekeeper, Farmer and Labor	40000	>30000 NPR	Never or Former smoker		Never or former consumer		Never smokers and chewers	No		High	1-2 servings	<5 servings	Normal	Overweight and obese	Overweight and obese	Excess BF	Ideal BMR	Lower HGS	Ideal HGS	Lower HGS	2 risk factors	Severe	Moderate	Moderate	Presence of Stress symptoms	Presence of Anxiety symptoms	Presence of Depression symptoms	3	2	2	2	1	1	1	1	High	1-2 servings	<5 servings	Never smokers and chewers	Normal	Overweight and obese	Excess BF	2 risk factors
160	40-49 years	Female	Dalit, Janajati and Madhesi	Ever Married	Illiterate	Unemployed	25000	≤30000 NPR	Never or Former smoker		Never or former consumer		Never smokers and chewers	No		High	1-2 servings	<5 servings	Normal	Normal	Normal and UW	Excess BF	Ideal BMR	Lower HGS	Ideal HGS	Lower HGS	2 risk factors	Normal	Severe	Severe	Normal	Presence of Anxiety symptoms	Presence of Depression symptoms	2	2	1	1	0	1	0	0	High	1-2 servings	<5 servings	Never smokers and chewers	Normal	Normal	Excess BF	2 risk factors
161	40-49 years	Female	Dalit, Janajati and Madhesi	Ever Married	Literate	Housekeeper, Farmer and Labor	50000	>30000 NPR	Never or Former smoker		Never or former consumer		Never smokers and chewers	Yes	>=1hr/week	High	3-4 servings	<5 servings	Hypertension status ( ≥140mm/Hg and/or ≥90 mm/Hg)	Overweight and obese	Overweight and obese	Ideal BF	Ideal BMR	Ideal HGS	Ideal HGS	Ideal HGS	≥3 risk factors	Severe	Severe	Moderate	Presence of Stress symptoms	Presence of Anxiety symptoms	Presence of Depression symptoms	3	2	2	2	1	1	1	1	High	3-4 servings	<5 servings	Never smokers and chewers	Hypertension status ( ≥140mm/Hg and/or ≥90 mm/Hg)	Overweight and obese	Ideal BF	≥3 risk factors
162	40-49 years	Female	Brahmin/Chhetri	Ever Married	Literate	Private, Government and Bussiness	30000	≤30000 NPR	Never or Former smoker		Never or former consumer		Never smokers and chewers	No		High	1-2 servings	<5 servings	Normal	Normal	Normal and UW	Ideal BF	Ideal BMR	Ideal HGS	Ideal HGS	Ideal HGS	1 risk factor	Moderate	Moderate	Mild	Presence of Stress symptoms	Presence of Anxiety symptoms	Presence of Depression symptoms	3	2	2	2	1	1	1	1	High	1-2 servings	<5 servings	Never smokers and chewers	Normal	Normal	Ideal BF	1 risk factor
163	40-49 years	Female	Dalit, Janajati and Madhesi	Ever Married	Illiterate	Unemployed	20000	≤30000 NPR	Never or Former smoker		Never or former consumer		Never smokers and chewers	Yes	>=1hr/week	High	1-2 servings	<5 servings	Hypertension status ( ≥140mm/Hg and/or ≥90 mm/Hg)	Overweight and obese	Overweight and obese	Excess BF	Ideal BMR	Ideal HGS	Ideal HGS	Ideal HGS	≥3 risk factors	Severe	Normal	Normal	Presence of Stress symptoms	Normal	Normal	1	0	1	1	0	0	0	0	High	1-2 servings	<5 servings	Never smokers and chewers	Hypertension status ( ≥140mm/Hg and/or ≥90 mm/Hg)	Overweight and obese	Excess BF	≥3 risk factors
164	40-49 years	Female	Dalit, Janajati and Madhesi	Ever Married	Illiterate	Housekeeper, Farmer and Labor	20000	≤30000 NPR	Never or Former smoker		Never or former consumer		Never smokers and chewers	Yes	>=1hr/week	Low	1-2 servings	<5 servings	Hypertension status ( ≥140mm/Hg and/or ≥90 mm/Hg)	Overweight and obese	Overweight and obese	Excess BF	Ideal BMR	Lower HGS	Ideal HGS	Lower HGS	≥3 risk factors	Severe	Normal	Moderate	Presence of Stress symptoms	Normal	Presence of Depression symptoms	2	1	2	1	0	0	1	0	Low	1-2 servings	<5 servings	Never smokers and chewers	Hypertension status ( ≥140mm/Hg and/or ≥90 mm/Hg)	Overweight and obese	Excess BF	≥3 risk factors
165	40-49 years	Female	Brahmin/Chhetri	Ever Married	Literate	Housekeeper, Farmer and Labor	30000	≤30000 NPR	Never or Former smoker		Never or former consumer		Never smokers and chewers	Yes	<1hr/week	High	1-2 servings	<5 servings	Hypertension status ( ≥140mm/Hg and/or ≥90 mm/Hg)	Normal	Normal and UW	Ideal BF	Lower BMR	Ideal HGS	Ideal HGS	Ideal HGS	1 risk factor	Moderate	Severe	Mild	Presence of Stress symptoms	Presence of Anxiety symptoms	Presence of Depression symptoms	3	2	2	2	1	1	1	1	High	1-2 servings	<5 servings	Never smokers and chewers	Hypertension status ( ≥140mm/Hg and/or ≥90 mm/Hg)	Normal	Ideal BF	1 risk factor
166	40-49 years	Female	Brahmin/Chhetri	Ever Married	Literate	Housekeeper, Farmer and Labor	40000	>30000 NPR	Never or Former smoker		Never or former consumer		Never smokers and chewers	No		High	1-2 servings	<5 servings	Normal	Overweight and obese	Normal and UW	Ideal BF	Lower BMR	Ideal HGS	Ideal HGS	Ideal HGS	2 risk factors	Normal	Mild	Mild	Normal	Presence of Anxiety symptoms	Presence of Depression symptoms	2	2	1	1	0	1	0	0	High	1-2 servings	<5 servings	Never smokers and chewers	Normal	Normal	Ideal BF	2 risk factors
167	40-49 years	Female	Brahmin/Chhetri	Ever Married	Literate	Private, Government and Bussiness	30000	≤30000 NPR	Never or Former smoker		Never or former consumer		Never smokers and chewers	No		High	>= 5servings	≥5 servings	Normal	Normal	Normal and UW	Ideal BF	Lower BMR	Ideal HGS	Ideal HGS	Ideal HGS	0 risk factor	Normal	Normal	Normal	Normal	Normal	Normal	0	0	0	0	0	0	0	0	High	>= 5servings	≥5 servings	Never smokers and chewers	Normal	Normal	Ideal BF	0 risk factor
168	40-49 years	Female	Brahmin/Chhetri	Ever Married	Literate	Housekeeper, Farmer and Labor	50000	>30000 NPR	Never or Former smoker		Never or former consumer		Never smokers and chewers	No		High	>= 5servings	≥5 servings	Normal	Normal	Normal and UW	Ideal BF	Lower BMR	Lower HGS	Lower HGS	Lower HGS	0 risk factor	Normal	Normal	Normal	Normal	Normal	Normal	0	0	0	0	0	0	0	0	High	>= 5servings	≥5 servings	Never smokers and chewers	Normal	Normal	Ideal BF	0 risk factor
169	40-49 years	Female	Dalit, Janajati and Madhesi	Ever Married	Illiterate	Housekeeper, Farmer and Labor	15000	≤30000 NPR	Never or Former smoker		Never or former consumer		Never smokers and chewers	Yes	>=1hr/week	Low	1-2 servings	<5 servings	Normal	Underweight	Normal and UW	Ideal BF	Lower BMR	Ideal HGS	Lower HGS	Lower HGS	1 risk factor	Normal	Normal	Normal	Normal	Normal	Normal	0	0	0	0	0	0	0	0	Low	1-2 servings	<5 servings	Never smokers and chewers	Normal	Underweight	Ideal BF	1 risk factor
170	40-49 years	Female	Brahmin/Chhetri	Ever Married	Literate	Private, Government and Bussiness	40000	>30000 NPR	Never or Former smoker		Never or former consumer		Never smokers and chewers	No		Low	1-2 servings	<5 servings	Hypertension status ( ≥140mm/Hg and/or ≥90 mm/Hg)	Overweight and obese	Overweight and obese	Excess BF	Ideal BMR	Ideal HGS	Ideal HGS	Ideal HGS	≥3 risk factors	Normal	Normal	Normal	Normal	Normal	Normal	0	0	0	0	0	0	0	0	Low	1-2 servings	<5 servings	Never smokers and chewers	Hypertension status ( ≥140mm/Hg and/or ≥90 mm/Hg)	Overweight and obese	Excess BF	≥3 risk factors
171	40-49 years	Female	Brahmin/Chhetri	Ever Married	Literate	Private, Government and Bussiness	25000	≤30000 NPR	Never or Former smoker		Never or former consumer		Never smokers and chewers	Yes	>=1hr/week	High	3-4 servings	<5 servings	Hypertension status ( ≥140mm/Hg and/or ≥90 mm/Hg)	Overweight and obese	Overweight and obese	Excess BF	Ideal BMR	Ideal HGS	Ideal HGS	Ideal HGS	≥3 risk factors	Moderate	Normal	Mild	Presence of Stress symptoms	Normal	Presence of Depression symptoms	2	1	2	1	0	0	1	0	High	3-4 servings	<5 servings	Never smokers and chewers	Hypertension status ( ≥140mm/Hg and/or ≥90 mm/Hg)	Overweight and obese	Excess BF	≥3 risk factors
172	40-49 years	Female	Brahmin/Chhetri	Ever Married	Literate	Housekeeper, Farmer and Labor	25000	≤30000 NPR	Never or Former smoker		Never or former consumer		Never smokers and chewers	No		Low	1-2 servings	<5 servings	Normal	Overweight and obese	Normal and UW	Excess BF	Ideal BMR	Ideal HGS	Ideal HGS	Ideal HGS	2 risk factors	Mild	Mild	Normal	Presence of Stress symptoms	Presence of Anxiety symptoms	Normal	2	1	1	2	0	0	0	1	Low	1-2 servings	<5 servings	Never smokers and chewers	Normal	Normal	Excess BF	2 risk factors
173	40-49 years	Female	Brahmin/Chhetri	Ever Married	Literate	Housekeeper, Farmer and Labor	30000	≤30000 NPR	Never or Former smoker		Never or former consumer		Never smokers and chewers	Yes	<1hr/week	High	3-4 servings	<5 servings	Normal	Normal	Normal and UW	Excess BF	Lower BMR	Lower HGS	Lower HGS	Lower HGS	2 risk factors	Normal	Mild	Normal	Normal	Presence of Anxiety symptoms	Normal	1	1	0	1	0	0	0	0	High	3-4 servings	<5 servings	Never smokers and chewers	Normal	Normal	Excess BF	2 risk factors
174	40-49 years	Female	Brahmin/Chhetri	Ever Married	Literate	Housekeeper, Farmer and Labor	25000	≤30000 NPR	Never or Former smoker		Never or former consumer		Never smokers and chewers	No		High	3-4 servings	<5 servings	Normal	Overweight and obese	Normal and UW	Excess BF	Ideal BMR	Ideal HGS	Ideal HGS	Ideal HGS	2 risk factors	Mild	Normal	Normal	Presence of Stress symptoms	Normal	Normal	1	0	1	1	0	0	0	0	High	3-4 servings	<5 servings	Never smokers and chewers	Normal	Normal	Excess BF	2 risk factors
175	40-49 years	Female	Brahmin/Chhetri	Ever Married	Illiterate	Housekeeper, Farmer and Labor	25000	≤30000 NPR	Never or Former smoker		Never or former consumer		Never smokers and chewers	No		High	>= 5servings	≥5 servings	Normal	Normal	Normal and UW	Ideal BF	Lower BMR	Lower HGS	Lower HGS	Lower HGS	0 risk factor	Normal	Normal	Normal	Normal	Normal	Normal	0	0	0	0	0	0	0	0	High	>= 5servings	≥5 servings	Never smokers and chewers	Normal	Normal	Ideal BF	0 risk factor
176	40-49 years	Female	Brahmin/Chhetri	Ever Married	Literate	Housekeeper, Farmer and Labor	30000	≤30000 NPR	Never or Former smoker		Never or former consumer		Never smokers and chewers	No		High	3-4 servings	<5 servings	Normal	Overweight and obese	Overweight and obese	Ideal BF	Ideal BMR	Ideal HGS	Ideal HGS	Ideal HGS	2 risk factors	Normal	Normal	Normal	Normal	Normal	Normal	0	0	0	0	0	0	0	0	High	3-4 servings	<5 servings	Never smokers and chewers	Normal	Overweight and obese	Ideal BF	2 risk factors
177	40-49 years	Female	Brahmin/Chhetri	Ever Married	Literate	Housekeeper, Farmer and Labor	30000	≤30000 NPR	Never or Former smoker		Never or former consumer		Never smokers and chewers	No		High	1-2 servings	<5 servings	Hypertension status ( ≥140mm/Hg and/or ≥90 mm/Hg)	Overweight and obese	Overweight and obese	Excess BF	Ideal BMR	Ideal HGS	Ideal HGS	Ideal HGS	≥3 risk factors	Mild	Moderate	Mild	Presence of Stress symptoms	Presence of Anxiety symptoms	Presence of Depression symptoms	3	2	2	2	1	1	1	1	High	1-2 servings	<5 servings	Never smokers and chewers	Hypertension status ( ≥140mm/Hg and/or ≥90 mm/Hg)	Overweight and obese	Excess BF	≥3 risk factors
178	40-49 years	Female	Brahmin/Chhetri	Ever Married	Literate	Housekeeper, Farmer and Labor	200000	>30000 NPR	Never or Former smoker		Never or former consumer		Never smokers and chewers	No		High	3-4 servings	<5 servings	Normal	Overweight and obese	Overweight and obese	Ideal BF	Ideal BMR	Ideal HGS	Ideal HGS	Ideal HGS	2 risk factors	Moderate	Normal	Mild	Presence of Stress symptoms	Normal	Presence of Depression symptoms	2	1	2	1	0	0	1	0	High	3-4 servings	<5 servings	Never smokers and chewers	Normal	Overweight and obese	Ideal BF	2 risk factors
179	40-49 years	Female	Brahmin/Chhetri	Ever Married	Literate	Housekeeper, Farmer and Labor	20000	≤30000 NPR	Never or Former smoker		Never or former consumer		Never smokers and chewers	No		High	>= 5servings	≥5 servings	Normal	Overweight and obese	Normal and UW	Ideal BF	Lower BMR	Lower HGS	Lower HGS	Lower HGS	0 risk factor	Normal	Normal	Mild	Normal	Normal	Presence of Depression symptoms	1	1	1	0	0	0	0	0	High	>= 5servings	≥5 servings	Never smokers and chewers	Normal	Normal	Ideal BF	0 risk factor
180	40-49 years	Female	Brahmin/Chhetri	Ever Married	Literate	Housekeeper, Farmer and Labor	40000	>30000 NPR	Never or Former smoker		Never or former consumer		Never smokers and chewers	No		High	>= 5servings	≥5 servings	Normal	Normal	Normal and UW	Ideal BF	Lower BMR	Ideal HGS	Ideal HGS	Ideal HGS	0 risk factor	Normal	Normal	Normal	Normal	Normal	Normal	0	0	0	0	0	0	0	0	High	>= 5servings	≥5 servings	Never smokers and chewers	Normal	Normal	Ideal BF	0 risk factor
181	40-49 years	Female	Dalit, Janajati and Madhesi	Ever Married	Literate	Housekeeper, Farmer and Labor	30000	≤30000 NPR	Never or Former smoker		Never or former consumer		Never smokers and chewers	No		High	>= 5servings	≥5 servings	Normal	Normal	Normal and UW	Ideal BF	Lower BMR	Lower HGS	Lower HGS	Lower HGS	0 risk factor	Normal	Mild	Normal	Normal	Presence of Anxiety symptoms	Normal	1	1	0	1	0	0	0	0	High	>= 5servings	≥5 servings	Never smokers and chewers	Normal	Normal	Ideal BF	0 risk factor
182	40-49 years	Female	Brahmin/Chhetri	Ever Married	Literate	Housekeeper, Farmer and Labor	30000	≤30000 NPR	Never or Former smoker		Never or former consumer		Never smokers and chewers	No		High	>= 5servings	≥5 servings	Normal	Normal	Normal and UW	Ideal BF	Lower BMR	Ideal HGS	Ideal HGS	Ideal HGS	0 risk factor	Normal	Normal	Normal	Normal	Normal	Normal	0	0	0	0	0	0	0	0	High	>= 5servings	≥5 servings	Never smokers and chewers	Normal	Normal	Ideal BF	0 risk factor
183	40-49 years	Female	Brahmin/Chhetri	Ever Married	Literate	Housekeeper, Farmer and Labor	30000	≤30000 NPR	Never or Former smoker		Never or former consumer		Never smokers and chewers	No		Low	1-2 servings	<5 servings	Normal	Overweight and obese	Overweight and obese	Ideal BF	Ideal BMR	Ideal HGS	Ideal HGS	Ideal HGS	2 risk factors	Moderate	Moderate	Normal	Presence of Stress symptoms	Presence of Anxiety symptoms	Normal	2	1	1	2	0	0	0	1	Low	1-2 servings	<5 servings	Never smokers and chewers	Normal	Overweight and obese	Ideal BF	2 risk factors
184	40-49 years	Female	Brahmin/Chhetri	Ever Married	Literate	Housekeeper, Farmer and Labor	25000	≤30000 NPR	Never or Former smoker		Never or former consumer		Never smokers and chewers	No		Low	1-2 servings	<5 servings	Normal	Normal	Normal and UW	Ideal BF	Lower BMR	Lower HGS	Lower HGS	Lower HGS	1 risk factor	Mild	Normal	Normal	Presence of Stress symptoms	Normal	Normal	1	0	1	1	0	0	0	0	Low	1-2 servings	<5 servings	Never smokers and chewers	Normal	Normal	Ideal BF	1 risk factor
185	40-49 years	Female	Dalit, Janajati and Madhesi	Ever Married	Literate	Housekeeper, Farmer and Labor	20000	≤30000 NPR	Never or Former smoker		Never or former consumer		Never smokers and chewers	No		Low	1-2 servings	<5 servings	Normal	Normal	Normal and UW	Excess BF	Lower BMR	Lower HGS	Lower HGS	Lower HGS	2 risk factors	Severe	Moderate	Severe	Presence of Stress symptoms	Presence of Anxiety symptoms	Presence of Depression symptoms	3	2	2	2	1	1	1	1	Low	1-2 servings	<5 servings	Never smokers and chewers	Normal	Normal	Excess BF	2 risk factors
186	40-49 years	Female	Dalit, Janajati and Madhesi	Ever Married	Literate	Unemployed	25000	≤30000 NPR	Never or Former smoker		Never or former consumer		Never smokers and chewers	No		Low	1-2 servings	<5 servings	Normal	Overweight and obese	Overweight and obese	Ideal BF	Ideal BMR	Ideal HGS	Ideal HGS	Ideal HGS	2 risk factors	Normal	Normal	Mild	Normal	Normal	Presence of Depression symptoms	1	1	1	0	0	0	0	0	Low	1-2 servings	<5 servings	Never smokers and chewers	Normal	Overweight and obese	Ideal BF	2 risk factors
187	40-49 years	Female	Brahmin/Chhetri	Ever Married	Literate	Housekeeper, Farmer and Labor	30000	≤30000 NPR	Never or Former smoker		Never or former consumer		Never smokers and chewers	No		High	1-2 servings	<5 servings	Normal	Normal	Normal and UW	Ideal BF	Lower BMR	Lower HGS	Lower HGS	Lower HGS	1 risk factor	Mild	Moderate	Severe	Presence of Stress symptoms	Presence of Anxiety symptoms	Presence of Depression symptoms	3	2	2	2	1	1	1	1	High	1-2 servings	<5 servings	Never smokers and chewers	Normal	Normal	Ideal BF	1 risk factor
188	40-49 years	Female	Brahmin/Chhetri	Ever Married	Literate	Housekeeper, Farmer and Labor	30000	≤30000 NPR	Never or Former smoker		Never or former consumer		Never smokers and chewers	No		High	1-2 servings	<5 servings	Hypertension status ( ≥140mm/Hg and/or ≥90 mm/Hg)	Overweight and obese	Overweight and obese	Excess BF	Ideal BMR	Ideal HGS	Ideal HGS	Ideal HGS	≥3 risk factors	Mild	Moderate	Mild	Presence of Stress symptoms	Presence of Anxiety symptoms	Presence of Depression symptoms	3	2	2	2	1	1	1	1	High	1-2 servings	<5 servings	Never smokers and chewers	Hypertension status ( ≥140mm/Hg and/or ≥90 mm/Hg)	Overweight and obese	Excess BF	≥3 risk factors
189	40-49 years	Female	Brahmin/Chhetri	Ever Married	Literate	Housekeeper, Farmer and Labor	25000	≤30000 NPR	Never or Former smoker		Never or former consumer		Never smokers and chewers	No		Low	1-2 servings	<5 servings	Normal	Overweight and obese	Overweight and obese	Ideal BF	Ideal BMR	Ideal HGS	Ideal HGS	Ideal HGS	2 risk factors	Moderate	Moderate	Mild	Presence of Stress symptoms	Presence of Anxiety symptoms	Presence of Depression symptoms	3	2	2	2	1	1	1	1	Low	1-2 servings	<5 servings	Never smokers and chewers	Normal	Overweight and obese	Ideal BF	2 risk factors
190	40-49 years	Female	Brahmin/Chhetri	Ever Married	Literate	Housekeeper, Farmer and Labor	30000	≤30000 NPR	Never or Former smoker		Never or former consumer		Never smokers and chewers	No		Low	1-2 servings	≥5 servings	Normal	Overweight and obese	Overweight and obese	Excess BF	Lower BMR	Ideal HGS	Ideal HGS	Ideal HGS	2 risk factors	Moderate	Severe	Moderate	Presence of Stress symptoms	Presence of Anxiety symptoms	Presence of Depression symptoms	3	2	2	2	1	1	1	1	Low	1-2 servings	≥5 servings	Never smokers and chewers	Normal	Overweight and obese	Excess BF	2 risk factors
191	40-49 years	Female	Brahmin/Chhetri	Ever Married	Literate	Housekeeper, Farmer and Labor	30000	≤30000 NPR	Never or Former smoker		Never or former consumer		Never smokers and chewers	No		Low	1-2 servings	<5 servings	Normal	Normal	Normal and UW	Ideal BF	Lower BMR	Ideal HGS	Ideal HGS	Ideal HGS	1 risk factor	Normal	Severe	Moderate	Normal	Presence of Anxiety symptoms	Presence of Depression symptoms	2	2	1	1	0	1	0	0	Low	1-2 servings	<5 servings	Never smokers and chewers	Normal	Normal	Ideal BF	1 risk factor
192	40-49 years	Female	Brahmin/Chhetri	Ever Married	Literate	Housekeeper, Farmer and Labor	30000	≤30000 NPR	Never or Former smoker		Never or former consumer		Never smokers and chewers	No		High	1-2 servings	<5 servings	Hypertension status ( ≥140mm/Hg and/or ≥90 mm/Hg)	Normal	Normal and UW	Ideal BF	Lower BMR	Lower HGS	Lower HGS	Lower HGS	1 risk factor	Normal	Severe	Moderate	Normal	Presence of Anxiety symptoms	Presence of Depression symptoms	2	2	1	1	0	1	0	0	High	1-2 servings	<5 servings	Never smokers and chewers	Hypertension status ( ≥140mm/Hg and/or ≥90 mm/Hg)	Normal	Ideal BF	1 risk factor
193	40-49 years	Female	Brahmin/Chhetri	Ever Married	Literate	Housekeeper, Farmer and Labor	50000	>30000 NPR	Never or Former smoker		Never or former consumer		Never smokers and chewers	No		High	>= 5servings	≥5 servings	Normal	Normal	Normal and UW	Ideal BF	Lower BMR	Ideal HGS	Ideal HGS	Ideal HGS	0 risk factor	Normal	Mild	Mild	Normal	Presence of Anxiety symptoms	Presence of Depression symptoms	2	2	1	1	0	1	0	0	High	>= 5servings	≥5 servings	Never smokers and chewers	Normal	Normal	Ideal BF	0 risk factor
194	40-49 years	Female	Brahmin/Chhetri	Ever Married	Literate	Housekeeper, Farmer and Labor	30000	≤30000 NPR	Never or Former smoker		Never or former consumer		Never smokers and chewers	No		High	1-2 servings	<5 servings	Normal	Normal	Normal and UW	Excess BF	Lower BMR	Ideal HGS	Ideal HGS	Ideal HGS	2 risk factors	Normal	Mild	Normal	Normal	Presence of Anxiety symptoms	Normal	1	1	0	1	0	0	0	0	High	1-2 servings	<5 servings	Never smokers and chewers	Normal	Normal	Excess BF	2 risk factors
195	40-49 years	Female	Brahmin/Chhetri	Ever Married	Literate	Housekeeper, Farmer and Labor	30000	≤30000 NPR	Never or Former smoker		Never or former consumer		Never smokers and chewers	No		High	1-2 servings	<5 servings	Normal	Normal	Normal and UW	Ideal BF	Lower BMR	Ideal HGS	Ideal HGS	Ideal HGS	1 risk factor	Mild	Severe	Mild	Presence of Stress symptoms	Presence of Anxiety symptoms	Presence of Depression symptoms	3	2	2	2	1	1	1	1	High	1-2 servings	<5 servings	Never smokers and chewers	Normal	Normal	Ideal BF	1 risk factor
196	40-49 years	Female	Brahmin/Chhetri	Ever Married	Literate	Housekeeper, Farmer and Labor	30000	≤30000 NPR	Never or Former smoker		Never or former consumer		Never smokers and chewers	Yes	<1hr/week	High	1-2 servings	<5 servings	Normal	Normal	Normal and UW	Excess BF	Lower BMR	Lower HGS	Lower HGS	Lower HGS	2 risk factors	Extremely severe	Extremely severe	Extremely severe	Presence of Stress symptoms	Presence of Anxiety symptoms	Presence of Depression symptoms	3	2	2	2	1	1	1	1	High	1-2 servings	<5 servings	Never smokers and chewers	Normal	Normal	Excess BF	2 risk factors
197	40-49 years	Female	Brahmin/Chhetri	Ever Married	Literate	Private, Government and Bussiness	30000	≤30000 NPR	Never or Former smoker		Never or former consumer		Never smokers and chewers	No		High	1-2 servings	<5 servings	Normal	Overweight and obese	Overweight and obese	Excess BF	Ideal BMR	Ideal HGS	Ideal HGS	Ideal HGS	≥3 risk factors	Severe	Extremely severe	Moderate	Presence of Stress symptoms	Presence of Anxiety symptoms	Presence of Depression symptoms	3	2	2	2	1	1	1	1	High	1-2 servings	<5 servings	Never smokers and chewers	Normal	Overweight and obese	Excess BF	≥3 risk factors
198	40-49 years	Female	Dalit, Janajati and Madhesi	Ever Married	Literate	Housekeeper, Farmer and Labor	20000	≤30000 NPR	Never or Former smoker		Never or former consumer		Never smokers and chewers	Yes	<1hr/week	Low	1-2 servings	<5 servings	Hypertension status ( ≥140mm/Hg and/or ≥90 mm/Hg)	Overweight and obese	Overweight and obese	Excess BF	Ideal BMR	Ideal HGS	Ideal HGS	Ideal HGS	≥3 risk factors	Severe	Severe	Moderate	Presence of Stress symptoms	Presence of Anxiety symptoms	Presence of Depression symptoms	3	2	2	2	1	1	1	1	Low	1-2 servings	<5 servings	Never smokers and chewers	Hypertension status ( ≥140mm/Hg and/or ≥90 mm/Hg)	Overweight and obese	Excess BF	≥3 risk factors
199	40-49 years	Female	Brahmin/Chhetri	Ever Married	Literate	Housekeeper, Farmer and Labor	30000	≤30000 NPR	Never or Former smoker		Never or former consumer		Never smokers and chewers	No		High	1-2 servings	<5 servings	Hypertension status ( ≥140mm/Hg and/or ≥90 mm/Hg)	Overweight and obese	Overweight and obese	Excess BF	Ideal BMR	Ideal HGS	Ideal HGS	Ideal HGS	≥3 risk factors	Severe	Extremely severe	Moderate	Presence of Stress symptoms	Presence of Anxiety symptoms	Presence of Depression symptoms	3	2	2	2	1	1	1	1	High	1-2 servings	<5 servings	Never smokers and chewers	Hypertension status ( ≥140mm/Hg and/or ≥90 mm/Hg)	Overweight and obese	Excess BF	≥3 risk factors
200	40-49 years	Female	Brahmin/Chhetri	Ever Married	Literate	Housekeeper, Farmer and Labor	30000	≤30000 NPR	Never or Former smoker		Never or former consumer		Never smokers and chewers	No		Low	1-2 servings	<5 servings	Normal	Overweight and obese	Overweight and obese	Ideal BF	Lower BMR	Ideal HGS	Ideal HGS	Ideal HGS	2 risk factors	Moderate	Severe	Moderate	Presence of Stress symptoms	Presence of Anxiety symptoms	Presence of Depression symptoms	3	2	2	2	1	1	1	1	Low	1-2 servings	<5 servings	Never smokers and chewers	Normal	Overweight and obese	Ideal BF	2 risk factors
201	40-49 years	Female	Dalit, Janajati and Madhesi	Ever Married	Literate	Housekeeper, Farmer and Labor	20000	≤30000 NPR	Never or Former smoker		Never or former consumer		Never smokers and chewers	Yes	>=1hr/week	Low	1-2 servings	<5 servings	Normal	Overweight and obese	Overweight and obese	Excess BF	Ideal BMR	Ideal HGS	Ideal HGS	Ideal HGS	≥3 risk factors	Moderate	Moderate	Normal	Presence of Stress symptoms	Presence of Anxiety symptoms	Normal	2	1	1	2	0	0	0	1	Low	1-2 servings	<5 servings	Never smokers and chewers	Normal	Overweight and obese	Excess BF	≥3 risk factors
202	40-49 years	Female	Brahmin/Chhetri	Ever Married	Literate	Housekeeper, Farmer and Labor	50000	>30000 NPR	Never or Former smoker		Never or former consumer		Never smokers and chewers	No		Low	1-2 servings	<5 servings	Normal	Normal	Normal and UW	Excess BF	Lower BMR	Ideal HGS	Ideal HGS	Ideal HGS	2 risk factors	Severe	Extremely severe	Moderate	Presence of Stress symptoms	Presence of Anxiety symptoms	Presence of Depression symptoms	3	2	2	2	1	1	1	1	Low	1-2 servings	<5 servings	Never smokers and chewers	Normal	Normal	Excess BF	2 risk factors
203	40-49 years	Female	Brahmin/Chhetri	Ever Married	Literate	Private, Government and Bussiness	50000	>30000 NPR	Never or Former smoker		Never or former consumer		Never smokers and chewers	No		High	3-4 servings	<5 servings	Normal	Overweight and obese	Overweight and obese	Excess BF	Ideal BMR	Ideal HGS	Ideal HGS	Ideal HGS	≥3 risk factors	Normal	Moderate	Mild	Normal	Presence of Anxiety symptoms	Presence of Depression symptoms	2	2	1	1	0	1	0	0	High	3-4 servings	<5 servings	Never smokers and chewers	Normal	Overweight and obese	Excess BF	≥3 risk factors
204	50-59 years	Male	Brahmin/Chhetri	Ever Married	Literate	Housekeeper, Farmer and Labor	200000	>30000 NPR	Never or Former smoker		Never or former consumer		Never smokers and chewers	No		High	>= 5servings	≥5 servings	Normal	Normal	Normal and UW	Ideal BF	Lower BMR	Ideal HGS	Ideal HGS	Ideal HGS	0 risk factor	Normal	Normal	Normal	Normal	Normal	Normal	0	0	0	0	0	0	0	0	High	>= 5servings	≥5 servings	Never smokers and chewers	Normal	Normal	Ideal BF	0 risk factor
205	50-59 years	Male	Brahmin/Chhetri	Ever Married	Literate	Housekeeper, Farmer and Labor	50000	>30000 NPR	Never or Former smoker		Never or former consumer		Never smokers and chewers	Yes	>=1hr/week	High	3-4 servings	<5 servings	Normal	Normal	Normal and UW	Excess BF	Lower BMR	Ideal HGS	Ideal HGS	Ideal HGS	2 risk factors	Mild	Mild	Mild	Presence of Stress symptoms	Presence of Anxiety symptoms	Presence of Depression symptoms	3	2	2	2	1	1	1	1	High	3-4 servings	<5 servings	Never smokers and chewers	Normal	Normal	Excess BF	2 risk factors
206	50-59 years	Male	Brahmin/Chhetri	Ever Married	Literate	Housekeeper, Farmer and Labor	80000	>30000 NPR	Current smoker	≤3	Current consumer	Daily	Current smokers and chewers	Yes	>=1hr/week	High	1-2 servings	<5 servings	Hypertension status ( ≥140mm/Hg and/or ≥90 mm/Hg)	Normal	Normal and UW	Excess BF	Lower BMR	Ideal HGS	Ideal HGS	Ideal HGS	≥3 risk factors	Moderate	Mild	Moderate	Presence of Stress symptoms	Presence of Anxiety symptoms	Presence of Depression symptoms	3	2	2	2	1	1	1	1	High	1-2 servings	<5 servings	Current smokers and chewers	Hypertension status ( ≥140mm/Hg and/or ≥90 mm/Hg)	Normal	Excess BF	≥3 risk factors
207	50-59 years	Male	Brahmin/Chhetri	Ever Married	Literate	Housekeeper, Farmer and Labor	35000	>30000 NPR	Never or Former smoker		Never or former consumer		Never smokers and chewers	No		High	1-2 servings	<5 servings	Hypertension status ( ≥140mm/Hg and/or ≥90 mm/Hg)	Normal	Normal and UW	Ideal BF	Lower BMR	Ideal HGS	Ideal HGS	Ideal HGS	2 risk factors	Mild	Normal	Normal	Presence of Stress symptoms	Normal	Normal	1	0	1	1	0	0	0	0	High	1-2 servings	<5 servings	Never smokers and chewers	Hypertension status ( ≥140mm/Hg and/or ≥90 mm/Hg)	Normal	Ideal BF	2 risk factors
208	50-59 years	Male	Brahmin/Chhetri	Ever Married	Literate	Housekeeper, Farmer and Labor	60000	≤30000 NPR	Never or Former smoker		Never or former consumer		Never smokers and chewers	No		High	3-4 servings	<5 servings	Normal	Overweight and obese	Normal and UW	Ideal BF	Ideal BMR	Ideal HGS	Ideal HGS	Ideal HGS	1 risk factor	Severe	Mild	Severe	Presence of Stress symptoms	Presence of Anxiety symptoms	Presence of Depression symptoms	3	2	2	2	1	1	1	1	High	3-4 servings	<5 servings	Never smokers and chewers	Normal	Normal	Ideal BF	1 risk factor
209	50-59 years	Male	Brahmin/Chhetri	Ever Married	Literate	Private, Government and Bussiness	350000	>30000 NPR	Current smoker	≤3	Current consumer	Sometimes or Ad hoc	Current smokers and chewers	Yes	>=1hr/week	High	3-4 servings	<5 servings	Hypertension status ( ≥140mm/Hg and/or ≥90 mm/Hg)	Overweight and obese	Overweight and obese	Excess BF	Lower BMR	Ideal HGS	Ideal HGS	Ideal HGS	≥3 risk factors	Severe	Moderate	Severe	Presence of Stress symptoms	Presence of Anxiety symptoms	Presence of Depression symptoms	3	2	2	2	1	1	1	1	High	3-4 servings	<5 servings	Current smokers and chewers	Hypertension status ( ≥140mm/Hg and/or ≥90 mm/Hg)	Overweight and obese	Excess BF	≥3 risk factors
210	50-59 years	Male	Brahmin/Chhetri	Ever Married	Literate	Private, Government and Bussiness	50000	>30000 NPR	Current smoker	≤3	Current consumer	Daily	Current smokers and chewers	Yes	>=1hr/week	High	3-4 servings	<5 servings	Hypertension status ( ≥140mm/Hg and/or ≥90 mm/Hg)	Overweight and obese	Overweight and obese	Excess BF	Ideal BMR	Ideal HGS	Ideal HGS	Ideal HGS	≥3 risk factors	Moderate	Moderate	Moderate	Presence of Stress symptoms	Presence of Anxiety symptoms	Presence of Depression symptoms	3	2	2	2	1	1	1	1	High	3-4 servings	<5 servings	Current smokers and chewers	Hypertension status ( ≥140mm/Hg and/or ≥90 mm/Hg)	Overweight and obese	Excess BF	≥3 risk factors
211	50-59 years	Male	Brahmin/Chhetri	Ever Married	Literate	Private, Government and Bussiness	40000	>30000 NPR	Never or Former smoker		Never or former consumer		Never smokers and chewers	No		High	3-4 servings	<5 servings	Normal	Overweight and obese	Overweight and obese	Excess BF	Ideal BMR	Ideal HGS	Ideal HGS	Ideal HGS	≥3 risk factors	Severe	Moderate	Normal	Presence of Stress symptoms	Presence of Anxiety symptoms	Normal	2	1	1	2	0	0	0	1	High	3-4 servings	<5 servings	Never smokers and chewers	Normal	Overweight and obese	Excess BF	≥3 risk factors
212	50-59 years	Male	Dalit, Janajati and Madhesi	Ever Married	Literate	Housekeeper, Farmer and Labor	24000	≤30000 NPR	Never or Former smoker		Current consumer	Daily	Current smokers and chewers	Yes	<1hr/week	Low	1-2 servings	<5 servings	Hypertension status ( ≥140mm/Hg and/or ≥90 mm/Hg)	Normal	Normal and UW	Ideal BF	Lower BMR	Ideal HGS	Ideal HGS	Ideal HGS	2 risk factors	Mild	Severe	Normal	Presence of Stress symptoms	Presence of Anxiety symptoms	Normal	2	1	1	2	0	0	0	1	Low	1-2 servings	<5 servings	Current smokers and chewers	Hypertension status ( ≥140mm/Hg and/or ≥90 mm/Hg)	Normal	Ideal BF	2 risk factors
213	50-59 years	Male	Brahmin/Chhetri	Ever Married	Literate	Private, Government and Bussiness	50000	>30000 NPR	Never or Former smoker		Never or former consumer		Never smokers and chewers	Yes	<1hr/week	High	3-4 servings	<5 servings	Hypertension status ( ≥140mm/Hg and/or ≥90 mm/Hg)	Normal	Normal and UW	Excess BF	Ideal BMR	Ideal HGS	Ideal HGS	Ideal HGS	2 risk factors	Severe	Severe	Normal	Presence of Stress symptoms	Presence of Anxiety symptoms	Normal	2	1	1	2	0	0	0	1	High	3-4 servings	<5 servings	Never smokers and chewers	Hypertension status ( ≥140mm/Hg and/or ≥90 mm/Hg)	Normal	Excess BF	2 risk factors
214	50-59 years	Male	Brahmin/Chhetri	Ever Married	Literate	Housekeeper, Farmer and Labor	30000	≤30000 NPR	Never or Former smoker		Current consumer	Daily	Current smokers and chewers	Yes	>=1hr/week	High	3-4 servings	<5 servings	Hypertension status ( ≥140mm/Hg and/or ≥90 mm/Hg)	Overweight and obese	Overweight and obese	Excess BF	Ideal BMR	Ideal HGS	Ideal HGS	Ideal HGS	≥3 risk factors	Normal	Mild	Mild	Normal	Presence of Anxiety symptoms	Presence of Depression symptoms	2	2	1	1	0	1	0	0	High	3-4 servings	<5 servings	Current smokers and chewers	Hypertension status ( ≥140mm/Hg and/or ≥90 mm/Hg)	Overweight and obese	Excess BF	≥3 risk factors
215	50-59 years	Male	Brahmin/Chhetri	Ever Married	Literate	Housekeeper, Farmer and Labor	25000	≤30000 NPR	Current smoker	>3	Never or former consumer		Current smokers and chewers	Yes	>=1hr/week	Low	1-2 servings	<5 servings	Hypertension status ( ≥140mm/Hg and/or ≥90 mm/Hg)	Normal	Normal and UW	Ideal BF	Lower BMR	Ideal HGS	Ideal HGS	Ideal HGS	2 risk factors	Normal	Mild	Normal	Normal	Presence of Anxiety symptoms	Normal	1	1	0	1	0	0	0	0	Low	1-2 servings	<5 servings	Current smokers and chewers	Hypertension status ( ≥140mm/Hg and/or ≥90 mm/Hg)	Normal	Ideal BF	2 risk factors
216	50-59 years	Male	Brahmin/Chhetri	Ever Married	Literate	Private, Government and Bussiness	30000	≤30000 NPR	Current smoker	≤3	Current consumer	Daily	Current smokers and chewers	Yes	>=1hr/week	High	1-2 servings	<5 servings	Hypertension status ( ≥140mm/Hg and/or ≥90 mm/Hg)	Overweight and obese	Overweight and obese	Excess BF	Ideal BMR	Lower HGS	Lower HGS	Lower HGS	≥3 risk factors	Mild	Mild	Normal	Presence of Stress symptoms	Presence of Anxiety symptoms	Normal	2	1	1	2	0	0	0	1	High	1-2 servings	<5 servings	Current smokers and chewers	Hypertension status ( ≥140mm/Hg and/or ≥90 mm/Hg)	Overweight and obese	Excess BF	≥3 risk factors
217	50-59 years	Male	Dalit, Janajati and Madhesi	Ever Married	Literate	Unemployed	20000	≤30000 NPR	Current smoker	≤3	Current consumer	Daily	Current smokers and chewers	Yes	>=1hr/week	High	3-4 servings	<5 servings	Normal	Normal	Normal and UW	Ideal BF	Lower BMR	Ideal HGS	Ideal HGS	Ideal HGS	2 risk factors	Mild	Mild	Normal	Presence of Stress symptoms	Presence of Anxiety symptoms	Normal	2	1	1	2	0	0	0	1	High	3-4 servings	<5 servings	Current smokers and chewers	Normal	Normal	Ideal BF	2 risk factors
218	50-59 years	Male	Brahmin/Chhetri	Ever Married	Literate	Private, Government and Bussiness	40000	>30000 NPR	Never or Former smoker		Never or former consumer		Never smokers and chewers	No		High	>= 5servings	≥5 servings	Normal	Normal	Normal and UW	Excess BF	Lower BMR	Lower HGS	Lower HGS	Lower HGS	1 risk factor	Normal	Mild	Normal	Normal	Presence of Anxiety symptoms	Normal	1	1	0	1	0	0	0	0	High	>= 5servings	≥5 servings	Never smokers and chewers	Normal	Normal	Excess BF	1 risk factor
219	50-59 years	Male	Brahmin/Chhetri	Ever Married	Literate	Unemployed	20000	≤30000 NPR	Current smoker	>3	Current consumer	Daily	Current smokers and chewers	Yes	>=1hr/week	High	3-4 servings	<5 servings	Hypertension status ( ≥140mm/Hg and/or ≥90 mm/Hg)	Normal	Normal and UW	Excess BF	Lower BMR	Ideal HGS	Ideal HGS	Ideal HGS	≥3 risk factors	Moderate	Mild	Normal	Presence of Stress symptoms	Presence of Anxiety symptoms	Normal	2	1	1	2	0	0	0	1	High	3-4 servings	<5 servings	Current smokers and chewers	Hypertension status ( ≥140mm/Hg and/or ≥90 mm/Hg)	Normal	Excess BF	≥3 risk factors
220	50-59 years	Male	Dalit, Janajati and Madhesi	Ever Married	Illiterate	Unemployed	15000	≤30000 NPR	Current smoker	≤3	Current consumer	Daily	Current smokers and chewers	Yes	>=1hr/week	High	1-2 servings	<5 servings	Normal	Normal	Normal and UW	Excess BF	Lower BMR	Lower HGS	Lower HGS	Lower HGS	≥3 risk factors	Moderate	Mild	Normal	Presence of Stress symptoms	Presence of Anxiety symptoms	Normal	2	1	1	2	0	0	0	1	High	1-2 servings	<5 servings	Current smokers and chewers	Normal	Normal	Excess BF	≥3 risk factors
221	50-59 years	Male	Dalit, Janajati and Madhesi	Ever Married	Literate	Unemployed	20000	≤30000 NPR	Current smoker	>3	Current consumer	Daily	Current smokers and chewers	Yes	>=1hr/week	High	1-2 servings	<5 servings	Hypertension status ( ≥140mm/Hg and/or ≥90 mm/Hg)	Overweight and obese	Overweight and obese	Excess BF	Ideal BMR	Ideal HGS	Ideal HGS	Ideal HGS	≥3 risk factors	Moderate	Moderate	Mild	Presence of Stress symptoms	Presence of Anxiety symptoms	Presence of Depression symptoms	3	2	2	2	1	1	1	1	High	1-2 servings	<5 servings	Current smokers and chewers	Hypertension status ( ≥140mm/Hg and/or ≥90 mm/Hg)	Overweight and obese	Excess BF	≥3 risk factors
222	50-59 years	Male	Dalit, Janajati and Madhesi	Ever Married	Illiterate	Unemployed	20000	≤30000 NPR	Current smoker	>3	Current consumer	Daily	Current smokers and chewers	Yes	>=1hr/week	Low	1-2 servings	<5 servings	Hypertension status ( ≥140mm/Hg and/or ≥90 mm/Hg)	Overweight and obese	Overweight and obese	Excess BF	Lower BMR	Lower HGS	Lower HGS	Lower HGS	≥3 risk factors	Normal	Moderate	Moderate	Normal	Presence of Anxiety symptoms	Presence of Depression symptoms	2	2	1	1	0	1	0	0	Low	1-2 servings	<5 servings	Current smokers and chewers	Hypertension status ( ≥140mm/Hg and/or ≥90 mm/Hg)	Overweight and obese	Excess BF	≥3 risk factors
223	50-59 years	Male	Brahmin/Chhetri	Ever Married	Literate	Housekeeper, Farmer and Labor	25000	≤30000 NPR	Current smoker	>3	Current consumer	Daily	Current smokers and chewers	Yes	>=1hr/week	Low	1-2 servings	<5 servings	Hypertension status ( ≥140mm/Hg and/or ≥90 mm/Hg)	Normal	Normal and UW	Excess BF	Lower BMR	Ideal HGS	Ideal HGS	Ideal HGS	≥3 risk factors	Mild	Normal	Normal	Presence of Stress symptoms	Normal	Normal	1	0	1	1	0	0	0	0	Low	1-2 servings	<5 servings	Current smokers and chewers	Hypertension status ( ≥140mm/Hg and/or ≥90 mm/Hg)	Normal	Excess BF	≥3 risk factors
224	50-59 years	Male	Dalit, Janajati and Madhesi	Ever Married	Literate	Housekeeper, Farmer and Labor	20000	≤30000 NPR	Current smoker	≤3	Current consumer	Daily	Current smokers and chewers	Yes	>=1hr/week	Low	1-2 servings	<5 servings	Normal	Normal	Normal and UW	Excess BF	Lower BMR	Ideal HGS	Ideal HGS	Ideal HGS	≥3 risk factors	Moderate	Mild	Normal	Presence of Stress symptoms	Presence of Anxiety symptoms	Presence of Depression symptoms	3	2	2	2	1	1	1	1	Low	1-2 servings	<5 servings	Current smokers and chewers	Normal	Normal	Excess BF	≥3 risk factors
225	50-59 years	Male	Brahmin/Chhetri	Ever Married	Literate	Housekeeper, Farmer and Labor	40000	>30000 NPR	Current smoker	≤3	Current consumer	Daily	Current smokers and chewers	Yes	>=1hr/week	Low	1-2 servings	<5 servings	Normal	Overweight and obese	Overweight and obese	Excess BF	Lower BMR	Ideal HGS	Ideal HGS	Ideal HGS	≥3 risk factors	Normal	Normal	Normal	Normal	Normal	Normal	0	0	0	0	0	0	0	0	Low	1-2 servings	<5 servings	Current smokers and chewers	Normal	Overweight and obese	Excess BF	≥3 risk factors
226	50-59 years	Male	Brahmin/Chhetri	Ever Married	Literate	Housekeeper, Farmer and Labor	30000	≤30000 NPR	Current smoker	≤3	Current consumer	Daily	Current smokers and chewers	Yes	>=1hr/week	High	1-2 servings	<5 servings	Normal	Normal	Normal and UW	Excess BF	Lower BMR	Ideal HGS	Ideal HGS	Ideal HGS	≥3 risk factors	Normal	Severe	Normal	Normal	Presence of Anxiety symptoms	Normal	1	1	0	1	0	0	0	0	High	1-2 servings	<5 servings	Current smokers and chewers	Normal	Normal	Excess BF	≥3 risk factors
227	50-59 years	Male	Brahmin/Chhetri	Ever Married	Literate	Unemployed	25000	≤30000 NPR	Current smoker	≤3	Current consumer	Daily	Current smokers and chewers	Yes	>=1hr/week	Low	1-2 servings	<5 servings	Normal	Normal	Normal and UW	Ideal BF	Lower BMR	Lower HGS	Lower HGS	Lower HGS	2 risk factors	Normal	Moderate	Moderate	Normal	Presence of Anxiety symptoms	Presence of Depression symptoms	2	2	1	1	0	1	0	0	Low	1-2 servings	<5 servings	Current smokers and chewers	Normal	Normal	Ideal BF	2 risk factors
228	50-59 years	Male	Brahmin/Chhetri	Ever Married	Literate	Housekeeper, Farmer and Labor	30000	≤30000 NPR	Current smoker	≤3	Current consumer	Daily	Current smokers and chewers	Yes	>=1hr/week	Low	1-2 servings	<5 servings	Normal	Underweight	Normal and UW	Ideal BF	Lower BMR	Lower HGS	Lower HGS	Lower HGS	2 risk factors	Normal	Severe	Normal	Normal	Presence of Anxiety symptoms	Normal	1	1	0	1	0	0	0	0	Low	1-2 servings	<5 servings	Current smokers and chewers	Normal	Underweight	Ideal BF	2 risk factors
229	50-59 years	Female	Dalit, Janajati and Madhesi	Ever Married	Literate	Housekeeper, Farmer and Labor	25000	≤30000 NPR	Never or Former smoker		Never or former consumer		Never smokers and chewers	No		High	1-2 servings	<5 servings	Normal	Overweight and obese	Normal and UW	Ideal BF	Lower BMR	Lower HGS	Lower HGS	Lower HGS	1 risk factor	Severe	Mild	Severe	Presence of Stress symptoms	Presence of Anxiety symptoms	Presence of Depression symptoms	3	2	2	2	1	1	1	1	High	1-2 servings	<5 servings	Never smokers and chewers	Normal	Normal	Ideal BF	1 risk factor
230	50-59 years	Female	Brahmin/Chhetri	Ever Married	Literate	Housekeeper, Farmer and Labor	30000	≤30000 NPR	Never or Former smoker		Never or former consumer		Never smokers and chewers	No		Low	1-2 servings	<5 servings	Normal	Normal	Normal and UW	Ideal BF	Lower BMR	Lower HGS	Lower HGS	Lower HGS	1 risk factor	Normal	Normal	Normal	Normal	Normal	Normal	0	0	0	0	0	0	0	0	Low	1-2 servings	<5 servings	Never smokers and chewers	Normal	Normal	Ideal BF	1 risk factor
231	50-59 years	Female	Brahmin/Chhetri	Ever Married	Literate	Housekeeper, Farmer and Labor	50000	>30000 NPR	Never or Former smoker		Never or former consumer		Never smokers and chewers	Yes	>=1hr/week	High	1-2 servings	<5 servings	Normal	Normal	Normal and UW	Ideal BF	Lower BMR	Lower HGS	Lower HGS	Lower HGS	1 risk factor	Normal	Normal	Normal	Normal	Normal	Normal	0	0	0	0	0	0	0	0	High	1-2 servings	<5 servings	Never smokers and chewers	Normal	Normal	Ideal BF	1 risk factor
232	50-59 years	Female	Brahmin/Chhetri	Ever Married	Illiterate	Housekeeper, Farmer and Labor	25000	≤30000 NPR	Never or Former smoker		Never or former consumer		Never smokers and chewers	Yes	>=1hr/week	Low	1-2 servings	<5 servings	Normal	Normal	Normal and UW	Ideal BF	Lower BMR	Lower HGS	Lower HGS	Lower HGS	1 risk factor	Mild	Normal	Mild	Presence of Stress symptoms	Normal	Presence of Depression symptoms	2	1	2	1	0	0	1	0	Low	1-2 servings	<5 servings	Never smokers and chewers	Normal	Normal	Ideal BF	1 risk factor
233	50-59 years	Female	Brahmin/Chhetri	Ever Married	Literate	Housekeeper, Farmer and Labor	40000	>30000 NPR	Never or Former smoker		Never or former consumer		Never smokers and chewers	No		Low	1-2 servings	<5 servings	Hypertension status ( ≥140mm/Hg and/or ≥90 mm/Hg)	Overweight and obese	Overweight and obese	Excess BF	Ideal BMR	Ideal HGS	Lower HGS	Ideal HGS	≥3 risk factors	Severe	Normal	Moderate	Presence of Stress symptoms	Normal	Presence of Depression symptoms	2	1	2	1	0	0	1	0	Low	1-2 servings	<5 servings	Never smokers and chewers	Hypertension status ( ≥140mm/Hg and/or ≥90 mm/Hg)	Overweight and obese	Excess BF	≥3 risk factors
234	50-59 years	Female	Dalit, Janajati and Madhesi	Ever Married	Literate	Housekeeper, Farmer and Labor	20000	≤30000 NPR	Never or Former smoker		Never or former consumer		Never smokers and chewers	Yes	>=1hr/week	Low	<1 serving	<5 servings	Normal	Normal	Normal and UW	Ideal BF	Ideal BMR	Ideal HGS	Lower HGS	Lower HGS	1 risk factor	Normal	Mild	Normal	Normal	Presence of Anxiety symptoms	Normal	1	1	0	1	0	0	0	0	Low	<1 serving	<5 servings	Never smokers and chewers	Normal	Normal	Ideal BF	1 risk factor
235	50-59 years	Female	Brahmin/Chhetri	Ever Married	Literate	Housekeeper, Farmer and Labor	25000	≤30000 NPR	Never or Former smoker		Never or former consumer		Never smokers and chewers	No		Low	1-2 servings	<5 servings	Normal	Underweight	Normal and UW	Ideal BF	Lower BMR	Lower HGS	Lower HGS	Lower HGS	1 risk factor	Severe	Moderate	Severe	Presence of Stress symptoms	Presence of Anxiety symptoms	Presence of Depression symptoms	3	2	2	2	1	1	1	1	Low	1-2 servings	<5 servings	Never smokers and chewers	Normal	Underweight	Ideal BF	1 risk factor
236	50-59 years	Female	Dalit, Janajati and Madhesi	Ever Married	Illiterate	Unemployed	20000	≤30000 NPR	Never or Former smoker		Never or former consumer		Never smokers and chewers	No		Low	1-2 servings	<5 servings	Hypertension status ( ≥140mm/Hg and/or ≥90 mm/Hg)	Overweight and obese	Normal and UW	Ideal BF	Ideal BMR	Ideal HGS	Ideal HGS	Ideal HGS	2 risk factors	Severe	Moderate	Moderate	Presence of Stress symptoms	Presence of Anxiety symptoms	Presence of Depression symptoms	3	2	2	2	1	1	1	1	Low	1-2 servings	<5 servings	Never smokers and chewers	Hypertension status ( ≥140mm/Hg and/or ≥90 mm/Hg)	Normal	Ideal BF	2 risk factors
237	50-59 years	Female	Dalit, Janajati and Madhesi	Ever Married	Literate	Housekeeper, Farmer and Labor	25000	≤30000 NPR	Never or Former smoker		Never or former consumer		Never smokers and chewers	No		High	1-2 servings	<5 servings	Normal	Normal	Normal and UW	Ideal BF	Lower BMR	Lower HGS	Lower HGS	Lower HGS	1 risk factor	Severe	Severe	Normal	Presence of Stress symptoms	Presence of Anxiety symptoms	Normal	2	1	1	2	0	0	0	1	High	1-2 servings	<5 servings	Never smokers and chewers	Normal	Normal	Ideal BF	1 risk factor
238	50-59 years	Female	Brahmin/Chhetri	Ever Married	Literate	Housekeeper, Farmer and Labor	40000	>30000 NPR	Never or Former smoker		Never or former consumer		Never smokers and chewers	No		High	1-2 servings	<5 servings	Normal	Normal	Normal and UW	Ideal BF	Lower BMR	Lower HGS	Lower HGS	Lower HGS	1 risk factor	Moderate	Severe	Normal	Presence of Stress symptoms	Presence of Anxiety symptoms	Normal	2	1	1	2	0	0	0	1	High	1-2 servings	<5 servings	Never smokers and chewers	Normal	Normal	Ideal BF	1 risk factor
239	50-59 years	Female	Brahmin/Chhetri	Ever Married	Literate	Unemployed	50000	>30000 NPR	Never or Former smoker		Never or former consumer		Never smokers and chewers	No		High	3-4 servings	<5 servings	Normal	Normal	Normal and UW	Excess BF	Ideal BMR	Lower HGS	Lower HGS	Lower HGS	2 risk factors	Normal	Normal	Normal	Normal	Normal	Normal	0	0	0	0	0	0	0	0	High	3-4 servings	<5 servings	Never smokers and chewers	Normal	Normal	Excess BF	2 risk factors
240	50-59 years	Female	Brahmin/Chhetri	Ever Married	Literate	Housekeeper, Farmer and Labor	25000	≤30000 NPR	Never or Former smoker		Never or former consumer		Never smokers and chewers	No		High	>= 5servings	≥5 servings	Normal	Normal	Normal and UW	Ideal BF	Lower BMR	Lower HGS	Lower HGS	Lower HGS	0 risk factor	Normal	Normal	Normal	Normal	Normal	Normal	0	0	0	0	0	0	0	0	High	>= 5servings	≥5 servings	Never smokers and chewers	Normal	Normal	Ideal BF	0 risk factor
241	50-59 years	Female	Brahmin/Chhetri	Ever Married	Literate	Housekeeper, Farmer and Labor	25000	≤30000 NPR	Never or Former smoker		Never or former consumer		Never smokers and chewers	No		Low	1-2 servings	<5 servings	Normal	Underweight	Normal and UW	Ideal BF	Lower BMR	Ideal HGS	Lower HGS	Lower HGS	1 risk factor	Severe	Normal	Normal	Presence of Stress symptoms	Normal	Normal	1	0	1	1	0	0	0	0	Low	1-2 servings	<5 servings	Never smokers and chewers	Normal	Underweight	Ideal BF	1 risk factor
242	50-59 years	Female	Brahmin/Chhetri	Ever Married	Literate	Housekeeper, Farmer and Labor	25000	≤30000 NPR	Never or Former smoker		Never or former consumer		Never smokers and chewers	No		Low	1-2 servings	<5 servings	Normal	Normal	Normal and UW	Ideal BF	Lower BMR	Ideal HGS	Ideal HGS	Ideal HGS	1 risk factor	Normal	Normal	Normal	Normal	Normal	Normal	0	0	0	0	0	0	0	0	Low	1-2 servings	<5 servings	Never smokers and chewers	Normal	Normal	Ideal BF	1 risk factor
243	50-59 years	Female	Brahmin/Chhetri	Ever Married	Literate	Housekeeper, Farmer and Labor	40000	>30000 NPR	Never or Former smoker		Never or former consumer		Never smokers and chewers	No		High	1-2 servings	<5 servings	Normal	Normal	Normal and UW	Ideal BF	Lower BMR	Lower HGS	Lower HGS	Lower HGS	1 risk factor	Normal	Mild	Normal	Normal	Presence of Anxiety symptoms	Normal	1	1	0	1	0	0	0	0	High	1-2 servings	<5 servings	Never smokers and chewers	Normal	Normal	Ideal BF	1 risk factor
244	50-59 years	Female	Brahmin/Chhetri	Ever Married	Illiterate	Housekeeper, Farmer and Labor	25000	≤30000 NPR	Never or Former smoker		Never or former consumer		Never smokers and chewers	Yes	<1hr/week	High	1-2 servings	<5 servings	Normal	Underweight	Normal and UW	Ideal BF	Lower BMR	Lower HGS	Lower HGS	Lower HGS	1 risk factor	Normal	Normal	Mild	Normal	Normal	Presence of Depression symptoms	1	1	1	0	0	0	0	0	High	1-2 servings	<5 servings	Never smokers and chewers	Normal	Underweight	Ideal BF	1 risk factor
245	50-59 years	Female	Brahmin/Chhetri	Ever Married	Illiterate	Housekeeper, Farmer and Labor	30000	≤30000 NPR	Never or Former smoker		Never or former consumer		Never smokers and chewers	No		High	1-2 servings	<5 servings	Normal	Normal	Normal and UW	Ideal BF	Lower BMR	Ideal HGS	Ideal HGS	Ideal HGS	1 risk factor	Normal	Mild	Normal	Normal	Presence of Anxiety symptoms	Normal	1	1	0	1	0	0	0	0	High	1-2 servings	<5 servings	Never smokers and chewers	Normal	Normal	Ideal BF	1 risk factor
246	50-59 years	Female	Brahmin/Chhetri	Ever Married	Literate	Housekeeper, Farmer and Labor	30000	≤30000 NPR	Never or Former smoker		Never or former consumer		Never smokers and chewers	No		High	1-2 servings	<5 servings	Normal	Overweight and obese	Overweight and obese	Excess BF	Ideal BMR	Ideal HGS	Ideal HGS	Ideal HGS	≥3 risk factors	Moderate	Normal	Normal	Presence of Stress symptoms	Normal	Normal	1	0	1	1	0	0	0	0	High	1-2 servings	<5 servings	Never smokers and chewers	Normal	Overweight and obese	Excess BF	≥3 risk factors
247	50-59 years	Female	Brahmin/Chhetri	Ever Married	Literate	Housekeeper, Farmer and Labor	35000	>30000 NPR	Never or Former smoker		Never or former consumer		Never smokers and chewers	No		High	1-2 servings	<5 servings	Normal	Overweight and obese	Overweight and obese	Excess BF	Ideal BMR	Ideal HGS	Ideal HGS	Ideal HGS	≥3 risk factors	Moderate	Severe	Normal	Presence of Stress symptoms	Presence of Anxiety symptoms	Normal	2	1	1	2	0	0	0	1	High	1-2 servings	<5 servings	Never smokers and chewers	Normal	Overweight and obese	Excess BF	≥3 risk factors
248	50-59 years	Female	Brahmin/Chhetri	Ever Married	Literate	Housekeeper, Farmer and Labor	20000	≤30000 NPR	Never or Former smoker		Never or former consumer		Never smokers and chewers	No		High	>= 5servings	≥5 servings	Normal	Normal	Normal and UW	Ideal BF	Lower BMR	Lower HGS	Lower HGS	Lower HGS	0 risk factor	Normal	Normal	Normal	Normal	Normal	Normal	0	0	0	0	0	0	0	0	High	>= 5servings	≥5 servings	Never smokers and chewers	Normal	Normal	Ideal BF	0 risk factor
249	50-59 years	Female	Brahmin/Chhetri	Ever Married	Literate	Housekeeper, Farmer and Labor	25000	≤30000 NPR	Never or Former smoker		Never or former consumer		Never smokers and chewers	No		Low	1-2 servings	<5 servings	Normal	Overweight and obese	Normal and UW	Excess BF	Ideal BMR	Ideal HGS	Ideal HGS	Ideal HGS	2 risk factors	Moderate	Moderate	Mild	Presence of Stress symptoms	Presence of Anxiety symptoms	Presence of Depression symptoms	3	2	2	2	1	1	1	1	Low	1-2 servings	<5 servings	Never smokers and chewers	Normal	Normal	Excess BF	2 risk factors
250	50-59 years	Female	Brahmin/Chhetri	Ever Married	Literate	Housekeeper, Farmer and Labor	20000	≤30000 NPR	Never or Former smoker		Never or former consumer		Never smokers and chewers	No		High	1-2 servings	<5 servings	Normal	Normal	Normal and UW	Ideal BF	Lower BMR	Lower HGS	Lower HGS	Lower HGS	1 risk factor	Normal	Mild	Normal	Normal	Presence of Anxiety symptoms	Normal	1	1	0	1	0	0	0	0	High	1-2 servings	<5 servings	Never smokers and chewers	Normal	Normal	Ideal BF	1 risk factor
251	50-59 years	Female	Brahmin/Chhetri	Ever Married	Literate	Housekeeper, Farmer and Labor	25000	≤30000 NPR	Never or Former smoker		Never or former consumer		Never smokers and chewers	No		Low	1-2 servings	<5 servings	Normal	Normal	Normal and UW	Ideal BF	Lower BMR	Ideal HGS	Ideal HGS	Ideal HGS	1 risk factor	Normal	Normal	Mild	Normal	Normal	Presence of Depression symptoms	1	1	1	0	0	0	0	0	Low	1-2 servings	<5 servings	Never smokers and chewers	Normal	Normal	Ideal BF	1 risk factor
252	50-59 years	Female	Brahmin/Chhetri	Ever Married	Literate	Housekeeper, Farmer and Labor	25000	≤30000 NPR	Never or Former smoker		Never or former consumer		Never smokers and chewers	No		High	1-2 servings	<5 servings	Normal	Normal	Normal and UW	Ideal BF	Lower BMR	Lower HGS	Lower HGS	Lower HGS	1 risk factor	Normal	Normal	Normal	Normal	Normal	Normal	0	0	0	0	0	0	0	0	High	1-2 servings	<5 servings	Never smokers and chewers	Normal	Normal	Ideal BF	1 risk factor
253	50-59 years	Female	Brahmin/Chhetri	Ever Married	Literate	Housekeeper, Farmer and Labor	25000	≤30000 NPR	Never or Former smoker		Never or former consumer		Never smokers and chewers	No		Low	1-2 servings	<5 servings	Normal	Normal	Normal and UW	Ideal BF	Lower BMR	Lower HGS	Lower HGS	Lower HGS	1 risk factor	Normal	Normal	Normal	Normal	Normal	Normal	0	0	0	0	0	0	0	0	Low	1-2 servings	<5 servings	Never smokers and chewers	Normal	Normal	Ideal BF	1 risk factor
254	50-59 years	Female	Brahmin/Chhetri	Ever Married	Literate	Housekeeper, Farmer and Labor	25000	≤30000 NPR	Never or Former smoker		Never or former consumer		Never smokers and chewers	No		Low	1-2 servings	<5 servings	Hypertension status ( ≥140mm/Hg and/or ≥90 mm/Hg)	Normal	Normal and UW	Ideal BF	Lower BMR	Lower HGS	Lower HGS	Lower HGS	2 risk factors	Normal	Normal	Mild	Normal	Normal	Presence of Depression symptoms	1	1	1	0	0	0	0	0	Low	1-2 servings	<5 servings	Never smokers and chewers	Hypertension status ( ≥140mm/Hg and/or ≥90 mm/Hg)	Normal	Ideal BF	2 risk factors
255	50-59 years	Female	Brahmin/Chhetri	Ever Married	Literate	Housekeeper, Farmer and Labor	25000	≤30000 NPR	Never or Former smoker		Never or former consumer		Never smokers and chewers	No		Low	1-2 servings	<5 servings	Normal	Overweight and obese	Overweight and obese	Excess BF	Lower BMR	Ideal HGS	Ideal HGS	Ideal HGS	≥3 risk factors	Normal	Moderate	Normal	Normal	Presence of Anxiety symptoms	Normal	1	1	0	1	0	0	0	0	Low	1-2 servings	<5 servings	Never smokers and chewers	Normal	Overweight and obese	Excess BF	≥3 risk factors
256	50-59 years	Female	Dalit, Janajati and Madhesi	Ever Married	Literate	Private, Government and Bussiness	25000	≤30000 NPR	Never or Former smoker		Never or former consumer		Never smokers and chewers	No		Low	1-2 servings	<5 servings	Normal	Underweight	Normal and UW	Ideal BF	Lower BMR	Lower HGS	Lower HGS	Lower HGS	1 risk factor	Normal	Normal	Normal	Normal	Normal	Normal	0	0	0	0	0	0	0	0	Low	1-2 servings	<5 servings	Never smokers and chewers	Normal	Underweight	Ideal BF	1 risk factor
257	50-59 years	Female	Brahmin/Chhetri	Ever Married	Literate	Housekeeper, Farmer and Labor	25000	≤30000 NPR	Never or Former smoker		Never or former consumer		Never smokers and chewers	No		Low	1-2 servings	<5 servings	Normal	Overweight and obese	Overweight and obese	Excess BF	Lower BMR	Ideal HGS	Ideal HGS	Ideal HGS	≥3 risk factors	Normal	Mild	Normal	Normal	Presence of Anxiety symptoms	Normal	1	1	0	1	0	0	0	0	Low	1-2 servings	<5 servings	Never smokers and chewers	Normal	Overweight and obese	Excess BF	≥3 risk factors
258	50-59 years	Female	Brahmin/Chhetri	Ever Married	Literate	Housekeeper, Farmer and Labor	100000	>30000 NPR	Never or Former smoker		Never or former consumer		Never smokers and chewers	No		High	1-2 servings	<5 servings	Normal	Overweight and obese	Normal and UW	Excess BF	Ideal BMR	Ideal HGS	Ideal HGS	Ideal HGS	2 risk factors	Moderate	Mild	Moderate	Presence of Stress symptoms	Presence of Anxiety symptoms	Presence of Depression symptoms	3	2	2	2	1	1	1	1	High	1-2 servings	<5 servings	Never smokers and chewers	Normal	Normal	Excess BF	2 risk factors
259	50-59 years	Female	Dalit, Janajati and Madhesi	Ever Married	Literate	Housekeeper, Farmer and Labor	25000	≤30000 NPR	Never or Former smoker		Never or former consumer		Never smokers and chewers	No		Low	1-2 servings	<5 servings	Hypertension status ( ≥140mm/Hg and/or ≥90 mm/Hg)	Overweight and obese	Overweight and obese	Excess BF	Lower BMR	Ideal HGS	Ideal HGS	Ideal HGS	≥3 risk factors	Moderate	Severe	Moderate	Presence of Stress symptoms	Presence of Anxiety symptoms	Presence of Depression symptoms	3	2	2	2	1	1	1	1	Low	1-2 servings	<5 servings	Never smokers and chewers	Hypertension status ( ≥140mm/Hg and/or ≥90 mm/Hg)	Overweight and obese	Excess BF	≥3 risk factors
260	50-59 years	Female	Brahmin/Chhetri	Ever Married	Literate	Housekeeper, Farmer and Labor	30000	≤30000 NPR	Never or Former smoker		Never or former consumer		Never smokers and chewers	No		High	1-2 servings	<5 servings	Hypertension status ( ≥140mm/Hg and/or ≥90 mm/Hg)	Normal	Normal and UW	Ideal BF	Lower BMR	Ideal HGS	Ideal HGS	Ideal HGS	2 risk factors	Normal	Severe	Normal	Normal	Presence of Anxiety symptoms	Normal	1	1	0	1	0	0	0	0	High	1-2 servings	<5 servings	Never smokers and chewers	Hypertension status ( ≥140mm/Hg and/or ≥90 mm/Hg)	Normal	Ideal BF	2 risk factors
261	50-59 years	Female	Brahmin/Chhetri	Ever Married	Literate	Housekeeper, Farmer and Labor	25000	≤30000 NPR	Never or Former smoker		Never or former consumer		Never smokers and chewers	No		Low	1-2 servings	<5 servings	Normal	Overweight and obese	Overweight and obese	Ideal BF	Ideal BMR	Ideal HGS	Ideal HGS	Ideal HGS	2 risk factors	Mild	Severe	Mild	Presence of Stress symptoms	Presence of Anxiety symptoms	Presence of Depression symptoms	3	2	2	2	1	1	1	1	Low	1-2 servings	<5 servings	Never smokers and chewers	Normal	Overweight and obese	Ideal BF	2 risk factors
262	50-59 years	Female	Brahmin/Chhetri	Ever Married	Literate	Housekeeper, Farmer and Labor	30000	≤30000 NPR	Never or Former smoker		Never or former consumer		Never smokers and chewers	No		High	1-2 servings	<5 servings	Normal	Overweight and obese	Overweight and obese	Excess BF	Lower BMR	Ideal HGS	Ideal HGS	Ideal HGS	≥3 risk factors	Mild	Mild	Moderate	Presence of Stress symptoms	Presence of Anxiety symptoms	Presence of Depression symptoms	3	2	2	2	1	1	1	1	High	1-2 servings	<5 servings	Never smokers and chewers	Normal	Overweight and obese	Excess BF	≥3 risk factors
263	50-59 years	Female	Brahmin/Chhetri	Ever Married	Literate	Housekeeper, Farmer and Labor	40000	>30000 NPR	Never or Former smoker		Never or former consumer		Never smokers and chewers	No		Low	1-2 servings	<5 servings	Normal	Overweight and obese	Overweight and obese	Ideal BF	Ideal BMR	Ideal HGS	Ideal HGS	Ideal HGS	2 risk factors	Normal	Normal	Mild	Normal	Normal	Presence of Depression symptoms	1	1	1	0	0	0	0	0	Low	1-2 servings	<5 servings	Never smokers and chewers	Normal	Overweight and obese	Ideal BF	2 risk factors
264	50-59 years	Female	Brahmin/Chhetri	Ever Married	Literate	Housekeeper, Farmer and Labor	30000	≤30000 NPR	Never or Former smoker		Never or former consumer		Never smokers and chewers	No		Low	1-2 servings	<5 servings	Normal	Overweight and obese	Overweight and obese	Ideal BF	Ideal BMR	Ideal HGS	Ideal HGS	Ideal HGS	2 risk factors	Moderate	Severe	Moderate	Presence of Stress symptoms	Presence of Anxiety symptoms	Presence of Depression symptoms	3	2	2	2	1	1	1	1	Low	1-2 servings	<5 servings	Never smokers and chewers	Normal	Overweight and obese	Ideal BF	2 risk factors
265	50-59 years	Female	Brahmin/Chhetri	Ever Married	Literate	Housekeeper, Farmer and Labor	35000	>30000 NPR	Never or Former smoker		Never or former consumer		Never smokers and chewers	No		Low	1-2 servings	<5 servings	Normal	Normal	Normal and UW	Ideal BF	Lower BMR	Ideal HGS	Ideal HGS	Ideal HGS	1 risk factor	Moderate	Moderate	Moderate	Presence of Stress symptoms	Presence of Anxiety symptoms	Presence of Depression symptoms	3	2	2	2	1	1	1	1	Low	1-2 servings	<5 servings	Never smokers and chewers	Normal	Normal	Ideal BF	1 risk factor
266	50-59 years	Female	Brahmin/Chhetri	Ever Married	Literate	Housekeeper, Farmer and Labor	60000	>30000 NPR	Never or Former smoker		Never or former consumer		Never smokers and chewers	No		High	>= 5servings	≥5 servings	Normal	Normal	Normal and UW	Ideal BF	Lower BMR	Ideal HGS	Ideal HGS	Ideal HGS	0 risk factor	Normal	Mild	Normal	Normal	Presence of Anxiety symptoms	Normal	1	1	0	1	0	0	0	0	High	>= 5servings	≥5 servings	Never smokers and chewers	Normal	Normal	Ideal BF	0 risk factor
267	50-59 years	Female	Brahmin/Chhetri	Ever Married	Literate	Housekeeper, Farmer and Labor	25000	≤30000 NPR	Never or Former smoker		Never or former consumer		Never smokers and chewers	No		High	1-2 servings	<5 servings	Normal	Normal	Normal and UW	Ideal BF	Lower BMR	Ideal HGS	Ideal HGS	Ideal HGS	1 risk factor	Severe	Severe	Severe	Presence of Stress symptoms	Presence of Anxiety symptoms	Presence of Depression symptoms	3	2	2	2	1	1	1	1	High	1-2 servings	<5 servings	Never smokers and chewers	Normal	Normal	Ideal BF	1 risk factor
268	50-59 years	Female	Brahmin/Chhetri	Ever Married	Literate	Housekeeper, Farmer and Labor	30000	≤30000 NPR	Never or Former smoker		Never or former consumer		Never smokers and chewers	No		High	1-2 servings	<5 servings	Normal	Normal	Normal and UW	Ideal BF	Ideal BMR	Lower HGS	Lower HGS	Lower HGS	1 risk factor	Normal	Moderate	Normal	Normal	Presence of Anxiety symptoms	Normal	1	1	0	1	0	0	0	0	High	1-2 servings	<5 servings	Never smokers and chewers	Normal	Normal	Ideal BF	1 risk factor
269	50-59 years	Female	Dalit, Janajati and Madhesi	Ever Married	Literate	Housekeeper, Farmer and Labor	20000	≤30000 NPR	Never or Former smoker		Never or former consumer		Never smokers and chewers	Yes	>=1hr/week	Low	1-2 servings	<5 servings	Hypertension status ( ≥140mm/Hg and/or ≥90 mm/Hg)	Overweight and obese	Overweight and obese	Excess BF	Lower BMR	Ideal HGS	Ideal HGS	Ideal HGS	≥3 risk factors	Moderate	Moderate	Moderate	Presence of Stress symptoms	Presence of Anxiety symptoms	Presence of Depression symptoms	3	2	2	2	1	1	1	1	Low	1-2 servings	<5 servings	Never smokers and chewers	Hypertension status ( ≥140mm/Hg and/or ≥90 mm/Hg)	Overweight and obese	Excess BF	≥3 risk factors
270	50-59 years	Female	Brahmin/Chhetri	Ever Married	Literate	Housekeeper, Farmer and Labor	40000	>30000 NPR	Never or Former smoker		Never or former consumer		Never smokers and chewers	No		High	1-2 servings	<5 servings	Hypertension status ( ≥140mm/Hg and/or ≥90 mm/Hg)	Overweight and obese	Overweight and obese	Excess BF	Lower BMR	Ideal HGS	Ideal HGS	Ideal HGS	≥3 risk factors	Moderate	Moderate	Severe	Presence of Stress symptoms	Presence of Anxiety symptoms	Presence of Depression symptoms	3	2	2	2	1	1	1	1	High	1-2 servings	<5 servings	Never smokers and chewers	Hypertension status ( ≥140mm/Hg and/or ≥90 mm/Hg)	Overweight and obese	Excess BF	≥3 risk factors
271	50-59 years	Female	Brahmin/Chhetri	Ever Married	Literate	Housekeeper, Farmer and Labor	35000	>30000 NPR	Never or Former smoker		Never or former consumer		Never smokers and chewers	No		High	1-2 servings	<5 servings	Normal	Normal	Normal and UW	Ideal BF	Lower BMR	Lower HGS	Lower HGS	Lower HGS	0 risk factor	Normal	Moderate	Normal	Normal	Presence of Anxiety symptoms	Normal	1	1	0	1	0	0	0	0	High	1-2 servings	<5 servings	Never smokers and chewers	Normal	Normal	Ideal BF	1 risk factor
272	50-59 years	Female	Brahmin/Chhetri	Ever Married	Literate	Housekeeper, Farmer and Labor	30000	≤30000 NPR	Never or Former smoker		Never or former consumer		Never smokers and chewers	No		Low	1-2 servings	<5 servings	Normal	Normal	Normal and UW	Ideal BF	Lower BMR	Lower HGS	Lower HGS	Lower HGS	1 risk factor	Normal	Mild	Mild	Normal	Presence of Anxiety symptoms	Presence of Depression symptoms	2	2	1	1	0	1	0	0	Low	1-2 servings	<5 servings	Never smokers and chewers	Normal	Normal	Ideal BF	1 risk factor
273	50-59 years	Female	Brahmin/Chhetri	Ever Married	Literate	Housekeeper, Farmer and Labor	25000	≤30000 NPR	Never or Former smoker		Never or former consumer		Never smokers and chewers	No		High	1-2 servings	<5 servings	Hypertension status ( ≥140mm/Hg and/or ≥90 mm/Hg)	Normal	Normal and UW	Ideal BF	Lower BMR	Ideal HGS	Ideal HGS	Ideal HGS	2 risk factors	Normal	Mild	Severe	Normal	Presence of Anxiety symptoms	Presence of Depression symptoms	2	2	1	1	0	1	0	0	High	1-2 servings	<5 servings	Never smokers and chewers	Hypertension status ( ≥140mm/Hg and/or ≥90 mm/Hg)	Normal	Ideal BF	2 risk factors
274	50-59 years	Female	Brahmin/Chhetri	Ever Married	Literate	Housekeeper, Farmer and Labor	30000	≤30000 NPR	Never or Former smoker		Never or former consumer		Never smokers and chewers	Yes	<1hr/week	Low	1-2 servings	<5 servings	Normal	Normal	Normal and UW	Ideal BF	Lower BMR	Lower HGS	Lower HGS	Lower HGS	1 risk factor	Severe	Severe	Severe	Presence of Stress symptoms	Presence of Anxiety symptoms	Presence of Depression symptoms	3	2	2	2	1	1	1	1	Low	1-2 servings	<5 servings	Never smokers and chewers	Normal	Normal	Ideal BF	1 risk factor
275	50-59 years	Female	Brahmin/Chhetri	Ever Married	Literate	Housekeeper, Farmer and Labor	50000	>30000 NPR	Never or Former smoker		Never or former consumer		Never smokers and chewers	Yes	<1hr/week	High	1-2 servings	<5 servings	Normal	Normal	Normal and UW	Excess BF	Lower BMR	Ideal HGS	Ideal HGS	Ideal HGS	2 risk factors	Moderate	Severe	Moderate	Presence of Stress symptoms	Presence of Anxiety symptoms	Presence of Depression symptoms	3	2	2	2	1	1	1	1	High	1-2 servings	<5 servings	Never smokers and chewers	Normal	Normal	Excess BF	2 risk factors
276	60-69 years	Male	Brahmin/Chhetri	Ever Married	Literate	Housekeeper, Farmer and Labor	25000	≤30000 NPR	Never or Former smoker		Current consumer	Daily	Current smokers and chewers	No		High	1-2 servings	<5 servings	Normal	Underweight	Normal and UW	Ideal BF	Lower BMR	Lower HGS	Lower HGS	Lower HGS	2 risk factors	Normal	Normal	Normal	Normal	Normal	Normal	0	0	0	0	0	0	0	0	High	1-2 servings	<5 servings	Current smokers and chewers	Normal	Underweight	Ideal BF	2 risk factors
277	60-69 years	Male	Dalit, Janajati and Madhesi	Ever Married	Illiterate	Unemployed	20000	≤30000 NPR	Never or Former smoker		Current consumer	Daily	Current smokers and chewers	Yes	>=1hr/week	Low	<1 serving	<5 servings	Normal	Normal	Normal and UW	Excess BF	Lower BMR	Lower HGS	Lower HGS	Lower HGS	≥3 risk factors	Severe	Severe	Severe	Presence of Stress symptoms	Presence of Anxiety symptoms	Presence of Depression symptoms	3	2	2	2	1	1	1	1	Low	<1 serving	<5 servings	Current smokers and chewers	Normal	Normal	Excess BF	≥3 risk factors
278	60-69 years	Male	Brahmin/Chhetri	Ever Married	Illiterate	Unemployed	20000	≤30000 NPR	Never or Former smoker		Never or former consumer		Never smokers and chewers	Yes	<1hr/week	Low	1-2 servings	<5 servings	Hypertension status ( ≥140mm/Hg and/or ≥90 mm/Hg)	Normal	Normal and UW	Ideal BF	Lower BMR	Lower HGS	Lower HGS	Lower HGS	2 risk factors	Moderate	Mild	Normal	Presence of Stress symptoms	Presence of Anxiety symptoms	Normal	2	1	1	2	0	0	0	1	Low	1-2 servings	<5 servings	Never smokers and chewers	Hypertension status ( ≥140mm/Hg and/or ≥90 mm/Hg)	Normal	Ideal BF	2 risk factors
279	60-69 years	Male	Brahmin/Chhetri	Ever Married	Literate	Housekeeper, Farmer and Labor	40000	>30000 NPR	Never or Former smoker		Current consumer	Daily	Current smokers and chewers	Yes	<1hr/week	Low	1-2 servings	<5 servings	Hypertension status ( ≥140mm/Hg and/or ≥90 mm/Hg)	Normal	Normal and UW	Excess BF	Lower BMR	Ideal HGS	Ideal HGS	Ideal HGS	≥3 risk factors	Severe	Mild	Moderate	Presence of Stress symptoms	Presence of Anxiety symptoms	Presence of Depression symptoms	3	2	2	2	1	1	1	1	Low	1-2 servings	<5 servings	Current smokers and chewers	Hypertension status ( ≥140mm/Hg and/or ≥90 mm/Hg)	Normal	Excess BF	≥3 risk factors
280	60-69 years	Male	Dalit, Janajati and Madhesi	Ever Married	Literate	Unemployed	25000	≤30000 NPR	Current smoker	>3	Current consumer	Daily	Current smokers and chewers	Yes	>=1hr/week	High	3-4 servings	<5 servings	Hypertension status ( ≥140mm/Hg and/or ≥90 mm/Hg)	Normal	Normal and UW	Ideal BF	Lower BMR	Lower HGS	Lower HGS	Lower HGS	2 risk factors	Moderate	Moderate	Moderate	Presence of Stress symptoms	Presence of Anxiety symptoms	Presence of Depression symptoms	3	2	2	2	1	1	1	1	High	3-4 servings	<5 servings	Current smokers and chewers	Hypertension status ( ≥140mm/Hg and/or ≥90 mm/Hg)	Normal	Ideal BF	2 risk factors
281	60-69 years	Male	Brahmin/Chhetri	Ever Married	Literate	Unemployed	30000	≤30000 NPR	Current smoker	>3	Current consumer	Daily	Current smokers and chewers	Yes	>=1hr/week	High	1-2 servings	<5 servings	Normal	Underweight	Normal and UW	Ideal BF	Lower BMR	Lower HGS	Lower HGS	Lower HGS	2 risk factors	Normal	Normal	Normal	Normal	Normal	Normal	0	0	0	0	0	0	0	0	High	1-2 servings	<5 servings	Current smokers and chewers	Normal	Underweight	Ideal BF	2 risk factors
282	60-69 years	Male	Brahmin/Chhetri	Ever Married	Illiterate	Unemployed	30000	≤30000 NPR	Never or Former smoker		Never or former consumer		Never smokers and chewers	Yes	<1hr/week	Low	1-2 servings	<5 servings	Normal	Overweight and obese	Overweight and obese	Ideal BF	Lower BMR	Lower HGS	Lower HGS	Lower HGS	2 risk factors	Normal	Normal	Normal	Normal	Normal	Normal	0	0	0	0	0	0	0	0	Low	1-2 servings	<5 servings	Never smokers and chewers	Normal	Overweight and obese	Ideal BF	2 risk factors
283	60-69 years	Male	Brahmin/Chhetri	Ever Married	Literate	Unemployed	40000	>30000 NPR	Current smoker	>3	Current consumer	Daily	Current smokers and chewers	Yes	>=1hr/week	High	3-4 servings	<5 servings	Normal	Normal	Normal and UW	Ideal BF	Lower BMR	Ideal HGS	Ideal HGS	Ideal HGS	2 risk factors	Normal	Severe	Mild	Normal	Presence of Anxiety symptoms	Presence of Depression symptoms	2	2	1	1	0	1	0	0	High	3-4 servings	<5 servings	Current smokers and chewers	Normal	Normal	Ideal BF	2 risk factors
284	60-69 years	Male	Brahmin/Chhetri	Ever Married	Literate	Unemployed	60000	>30000 NPR	Never or Former smoker		Never or former consumer		Never smokers and chewers	No		High	>= 5servings	≥5 servings	Normal	Normal	Normal and UW	Ideal BF	Lower BMR	Ideal HGS	Ideal HGS	Ideal HGS	0 risk factor	Mild	Normal	Mild	Presence of Stress symptoms	Normal	Presence of Depression symptoms	2	1	2	1	0	0	1	0	High	>= 5servings	≥5 servings	Never smokers and chewers	Normal	Normal	Ideal BF	0 risk factor
285	60-69 years	Male	Brahmin/Chhetri	Ever Married	Literate	Unemployed	30000	≤30000 NPR	Never or Former smoker		Never or former consumer		Never smokers and chewers	Yes	<1hr/week	Low	1-2 servings	<5 servings	Normal	Overweight and obese	Overweight and obese	Excess BF	Lower BMR	Lower HGS	Lower HGS	Lower HGS	≥3 risk factors	Moderate	Moderate	Normal	Presence of Stress symptoms	Presence of Anxiety symptoms	Presence of Depression symptoms	3	2	2	2	1	1	1	1	Low	1-2 servings	<5 servings	Never smokers and chewers	Normal	Overweight and obese	Excess BF	≥3 risk factors
286	60-69 years	Male	Dalit, Janajati and Madhesi	Ever Married	Literate	Unemployed	30000	≤30000 NPR	Never or Former smoker		Current consumer	Daily	Current smokers and chewers	Yes	>=1hr/week	Low	1-2 servings	<5 servings	Hypertension status ( ≥140mm/Hg and/or ≥90 mm/Hg)	Overweight and obese	Overweight and obese	Excess BF	Lower BMR	Ideal HGS	Ideal HGS	Ideal HGS	≥3 risk factors	Severe	Moderate	Moderate	Presence of Stress symptoms	Presence of Anxiety symptoms	Presence of Depression symptoms	3	2	2	2	1	1	1	1	Low	1-2 servings	<5 servings	Current smokers and chewers	Hypertension status ( ≥140mm/Hg and/or ≥90 mm/Hg)	Overweight and obese	Excess BF	≥3 risk factors
287	60-69 years	Male	Dalit, Janajati and Madhesi	Ever Married	Illiterate	Unemployed	20000	≤30000 NPR	Current smoker	>3	Current consumer	Daily	Current smokers and chewers	Yes	>=1hr/week	Low	1-2 servings	<5 servings	Hypertension status ( ≥140mm/Hg and/or ≥90 mm/Hg)	Normal	Normal and UW	Excess BF	Lower BMR	Lower HGS	Lower HGS	Lower HGS	≥3 risk factors	Normal	Mild	Normal	Normal	Presence of Anxiety symptoms	Presence of Depression symptoms	2	2	1	1	0	1	0	0	Low	1-2 servings	<5 servings	Current smokers and chewers	Hypertension status ( ≥140mm/Hg and/or ≥90 mm/Hg)	Normal	Excess BF	≥3 risk factors
288	60-69 years	Male	Brahmin/Chhetri	Ever Married	Literate	Housekeeper, Farmer and Labor	25000	≤30000 NPR	Current smoker	≤3	Current consumer	Daily	Current smokers and chewers	Yes	>=1hr/week	Low	1-2 servings	<5 servings	Normal	Overweight and obese	Overweight and obese	Excess BF	Ideal BMR	Ideal HGS	Ideal HGS	Ideal HGS	≥3 risk factors	Normal	Mild	Normal	Normal	Presence of Anxiety symptoms	Presence of Depression symptoms	2	2	1	1	0	1	0	0	Low	1-2 servings	<5 servings	Current smokers and chewers	Normal	Overweight and obese	Excess BF	≥3 risk factors
289	60-69 years	Male	Dalit, Janajati and Madhesi	Ever Married	Illiterate	Unemployed	20000	≤30000 NPR	Never or Former smoker		Never or former consumer		Never smokers and chewers	Yes	<1hr/week	Low	1-2 servings	<5 servings	Hypertension status ( ≥140mm/Hg and/or ≥90 mm/Hg)	Normal	Normal and UW	Ideal BF	Lower BMR	Ideal HGS	Ideal HGS	Ideal HGS	2 risk factors	Mild	Normal	Normal	Presence of Stress symptoms	Normal	Normal	1	0	1	1	0	0	0	0	Low	1-2 servings	<5 servings	Never smokers and chewers	Hypertension status ( ≥140mm/Hg and/or ≥90 mm/Hg)	Normal	Ideal BF	2 risk factors
290	60-69 years	Male	Brahmin/Chhetri	Ever Married	Illiterate	Unemployed	25000	≤30000 NPR	Never or Former smoker		Never or former consumer		Never smokers and chewers	No		Low	1-2 servings	<5 servings	Normal	Normal	Normal and UW	Ideal BF	Lower BMR	Lower HGS	Lower HGS	Lower HGS	0 risk factor	Normal	Normal	Normal	Normal	Normal	Normal	0	0	0	0	0	0	0	0	Low	1-2 servings	<5 servings	Never smokers and chewers	Normal	Normal	Ideal BF	1 risk factor
291	60-69 years	Male	Dalit, Janajati and Madhesi	Ever Married	Literate	Unemployed	25000	≤30000 NPR	Never or Former smoker		Never or former consumer		Never smokers and chewers	Yes	<1hr/week	High	3-4 servings	<5 servings	Normal	Underweight	Normal and UW	Ideal BF	Lower BMR	Lower HGS	Lower HGS	Lower HGS	0 risk factor	Normal	Normal	Normal	Normal	Normal	Normal	0	0	0	0	0	0	0	0	High	3-4 servings	<5 servings	Never smokers and chewers	Normal	Underweight	Ideal BF	1 risk factor
292	60-69 years	Male	Brahmin/Chhetri	Ever Married	Literate	Unemployed	25000	≤30000 NPR	Current smoker	≤3	Current consumer	Daily	Current smokers and chewers	Yes	>=1hr/week	Low	1-2 servings	<5 servings	Hypertension status ( ≥140mm/Hg and/or ≥90 mm/Hg)	Underweight	Normal and UW	Ideal BF	Lower BMR	Lower HGS	Lower HGS	Lower HGS	2 risk factors	Moderate	Moderate	Mild	Presence of Stress symptoms	Presence of Anxiety symptoms	Normal	2	1	1	2	0	0	0	1	Low	1-2 servings	<5 servings	Current smokers and chewers	Hypertension status ( ≥140mm/Hg and/or ≥90 mm/Hg)	Underweight	Ideal BF	2 risk factors
293	60-69 years	Male	Brahmin/Chhetri	Ever Married	Literate	Unemployed	20000	≤30000 NPR	Never or Former smoker		Never or former consumer		Never smokers and chewers	No		Low	1-2 servings	<5 servings	Normal	Overweight and obese	Overweight and obese	Excess BF	Lower BMR	Ideal HGS	Ideal HGS	Ideal HGS	≥3 risk factors	Mild	Mild	Mild	Presence of Stress symptoms	Presence of Anxiety symptoms	Presence of Depression symptoms	3	2	2	2	1	1	1	1	Low	1-2 servings	<5 servings	Never smokers and chewers	Normal	Overweight and obese	Excess BF	≥3 risk factors
294	60-69 years	Male	Brahmin/Chhetri	Ever Married	Literate	Housekeeper, Farmer and Labor	25000	≤30000 NPR	Current smoker	>3	Current consumer	Daily	Current smokers and chewers	Yes	>=1hr/week	Low	1-2 servings	<5 servings	Hypertension status ( ≥140mm/Hg and/or ≥90 mm/Hg)	Overweight and obese	Overweight and obese	Excess BF	Lower BMR	Ideal HGS	Ideal HGS	Ideal HGS	≥3 risk factors	Normal	Severe	Mild	Normal	Presence of Anxiety symptoms	Presence of Depression symptoms	2	2	1	1	0	1	0	0	Low	1-2 servings	<5 servings	Current smokers and chewers	Hypertension status ( ≥140mm/Hg and/or ≥90 mm/Hg)	Overweight and obese	Excess BF	≥3 risk factors
295	60-69 years	Male	Brahmin/Chhetri	Ever Married	Illiterate	Unemployed	25000	≤30000 NPR	Current smoker	>3	Current consumer	Daily	Current smokers and chewers	Yes	>=1hr/week	High	3-4 servings	<5 servings	Normal	Normal	Normal and UW	Excess BF	Lower BMR	Ideal HGS	Ideal HGS	Ideal HGS	≥3 risk factors	Normal	Moderate	Normal	Normal	Presence of Anxiety symptoms	Normal	1	1	0	1	0	0	0	0	High	3-4 servings	<5 servings	Current smokers and chewers	Normal	Normal	Excess BF	≥3 risk factors
296	60-69 years	Male	Brahmin/Chhetri	Ever Married	Literate	Unemployed	25000	≤30000 NPR	Current smoker	>3	Current consumer	Daily	Current smokers and chewers	Yes	>=1hr/week	Low	1-2 servings	<5 servings	Normal	Normal	Normal and UW	Excess BF	Lower BMR	Ideal HGS	Ideal HGS	Ideal HGS	≥3 risk factors	Normal	Normal	Normal	Normal	Normal	Normal	0	0	0	0	0	0	0	0	Low	1-2 servings	<5 servings	Current smokers and chewers	Normal	Normal	Excess BF	≥3 risk factors
297	60-69 years	Male	Dalit, Janajati and Madhesi	Ever Married	Illiterate	Unemployed	20000	≤30000 NPR	Current smoker	≤3	Current consumer	Daily	Current smokers and chewers	Yes	>=1hr/week	Low	1-2 servings	<5 servings	Normal	Normal	Normal and UW	Ideal BF	Lower BMR	Lower HGS	Lower HGS	Lower HGS	≥3 risk factors	Mild	Mild	Mild	Presence of Stress symptoms	Presence of Anxiety symptoms	Presence of Depression symptoms	3	2	2	2	1	1	1	1	Low	1-2 servings	<5 servings	Current smokers and chewers	Normal	Normal	Ideal BF	≥3 risk factors
298	60-69 years	Male	Brahmin/Chhetri	Ever Married	Illiterate	Unemployed	15000	≤30000 NPR	Current smoker	≤3	Current consumer	Daily	Current smokers and chewers	Yes	>=1hr/week	Low	1-2 servings	<5 servings	Normal	Normal	Normal and UW	Excess BF	Lower BMR	Ideal HGS	Ideal HGS	Ideal HGS	≥3 risk factors	Mild	Mild	Normal	Presence of Stress symptoms	Presence of Anxiety symptoms	Presence of Depression symptoms	3	2	2	2	1	1	1	1	Low	1-2 servings	<5 servings	Current smokers and chewers	Normal	Normal	Excess BF	≥3 risk factors
299	60-69 years	Male	Dalit, Janajati and Madhesi	Ever Married	Illiterate	Unemployed	15000	≤30000 NPR	Never or Former smoker		Current consumer	Daily	Current smokers and chewers	Yes	<1hr/week	Low	1-2 servings	<5 servings	Normal	Normal	Normal and UW	Ideal BF	Lower BMR	Lower HGS	Lower HGS	Lower HGS	2 risk factors	Normal	Severe	Normal	Normal	Presence of Anxiety symptoms	Normal	1	1	0	1	0	0	0	0	Low	1-2 servings	<5 servings	Current smokers and chewers	Normal	Normal	Ideal BF	2 risk factors
300	60-69 years	Male	Dalit, Janajati and Madhesi	Ever Married	Illiterate	Unemployed	25000	≤30000 NPR	Never or Former smoker		Never or former consumer		Never smokers and chewers	No		Low	1-2 servings	<5 servings	Normal	Normal	Normal and UW	Ideal BF	Lower BMR	Lower HGS	Lower HGS	Lower HGS	1 risk factor	Mild	Normal	Normal	Presence of Stress symptoms	Normal	Normal	1	0	1	1	0	0	0	0	Low	1-2 servings	<5 servings	Never smokers and chewers	Normal	Normal	Ideal BF	1 risk factor
301	60-69 years	Male	Brahmin/Chhetri	Ever Married	Illiterate	Unemployed	25000	≤30000 NPR	Never or Former smoker		Current consumer	Daily	Current smokers and chewers	Yes	>=1hr/week	Low	1-2 servings	<5 servings	Normal	Normal	Normal and UW	Excess BF	Lower BMR	Lower HGS	Lower HGS	Lower HGS	≥3 risk factors	Mild	Moderate	Normal	Presence of Stress symptoms	Presence of Anxiety symptoms	Normal	2	1	1	2	0	0	0	1	Low	1-2 servings	<5 servings	Current smokers and chewers	Normal	Normal	Excess BF	≥3 risk factors
302	60-69 years	Male	Brahmin/Chhetri	Ever Married	Literate	Housekeeper, Farmer and Labor	30000	≤30000 NPR	Current smoker	>3	Current consumer	Daily	Current smokers and chewers	Yes	>=1hr/week	Low	1-2 servings	<5 servings	Hypertension status ( ≥140mm/Hg and/or ≥90 mm/Hg)	Normal	Normal and UW	Excess BF	Lower BMR	Ideal HGS	Ideal HGS	Ideal HGS	≥3 risk factors	Moderate	Moderate	Normal	Presence of Stress symptoms	Presence of Anxiety symptoms	Normal	2	1	1	2	0	0	0	1	Low	1-2 servings	<5 servings	Current smokers and chewers	Hypertension status ( ≥140mm/Hg and/or ≥90 mm/Hg)	Normal	Excess BF	≥3 risk factors
303	60-69 years	Male	Brahmin/Chhetri	Ever Married	Illiterate	Unemployed	20000	≤30000 NPR	Current smoker	>3	Current consumer	Daily	Current smokers and chewers	Yes	>=1hr/week	Low	1-2 servings	<5 servings	Normal	Underweight	Normal and UW	Ideal BF	Lower BMR	Lower HGS	Lower HGS	Lower HGS	2 risk factors	Mild	Moderate	Normal	Presence of Stress symptoms	Presence of Anxiety symptoms	Normal	2	1	1	2	0	0	0	1	Low	1-2 servings	<5 servings	Current smokers and chewers	Normal	Underweight	Ideal BF	2 risk factors
304	60-69 years	Male	Brahmin/Chhetri	Ever Married	Literate	Private, Government and Bussiness	40000	>30000 NPR	Never or Former smoker		Never or former consumer		Never smokers and chewers	No		High	1-2 servings	<5 servings	Normal	Overweight and obese	Overweight and obese	Excess BF	Ideal BMR	Ideal HGS	Ideal HGS	Ideal HGS	≥3 risk factors	Mild	Normal	Normal	Presence of Stress symptoms	Normal	Normal	1	0	1	1	0	0	0	0	High	1-2 servings	<5 servings	Never smokers and chewers	Normal	Overweight and obese	Excess BF	≥3 risk factors
305	60-69 years	Male	Brahmin/Chhetri	Ever Married	Literate	Unemployed	20000	≤30000 NPR	Never or Former smoker		Current consumer	Daily	Current smokers and chewers	Yes	>=1hr/week	Low	1-2 servings	<5 servings	Hypertension status ( ≥140mm/Hg and/or ≥90 mm/Hg)	Underweight	Normal and UW	Ideal BF	Lower BMR	Ideal HGS	Ideal HGS	Ideal HGS	≥3 risk factors	Mild	Mild	Mild	Presence of Stress symptoms	Presence of Anxiety symptoms	Presence of Depression symptoms	3	2	2	2	1	1	1	1	Low	1-2 servings	<5 servings	Current smokers and chewers	Hypertension status ( ≥140mm/Hg and/or ≥90 mm/Hg)	Underweight	Ideal BF	≥3 risk factors
306	60-69 years	Male	Brahmin/Chhetri	Ever Married	Literate	Unemployed	20000	≤30000 NPR	Never or Former smoker		Never or former consumer		Never smokers and chewers	Yes	<1hr/week	Low	1-2 servings	<5 servings	Hypertension status ( ≥140mm/Hg and/or ≥90 mm/Hg)	Normal	Normal and UW	Ideal BF	Lower BMR	Lower HGS	Lower HGS	Lower HGS	2 risk factors	Normal	Mild	Mild	Normal	Presence of Anxiety symptoms	Normal	1	1	0	1	0	0	0	0	Low	1-2 servings	<5 servings	Never smokers and chewers	Hypertension status ( ≥140mm/Hg and/or ≥90 mm/Hg)	Normal	Ideal BF	2 risk factors
307	60-69 years	Male	Brahmin/Chhetri	Ever Married	Literate	Unemployed	25000	≤30000 NPR	Never or Former smoker		Never or former consumer		Never smokers and chewers	Yes	<1hr/week	Low	1-2 servings	<5 servings	Normal	Normal	Normal and UW	Excess BF	Lower BMR	Lower HGS	Lower HGS	Lower HGS	2 risk factors	Normal	Normal	Normal	Normal	Normal	Normal	0	0	0	0	0	0	0	0	Low	1-2 servings	<5 servings	Never smokers and chewers	Normal	Normal	Excess BF	2 risk factors
308	60-69 years	Male	Brahmin/Chhetri	Ever Married	Illiterate	Unemployed	20000	≤30000 NPR	Never or Former smoker		Current consumer	Daily	Current smokers and chewers	Yes	>=1hr/week	Low	1-2 servings	<5 servings	Normal	Normal	Normal and UW	Excess BF	Lower BMR	Lower HGS	Lower HGS	Lower HGS	≥3 risk factors	Moderate	Mild	Normal	Presence of Stress symptoms	Presence of Anxiety symptoms	Normal	2	1	1	2	0	0	0	1	Low	1-2 servings	<5 servings	Current smokers and chewers	Normal	Normal	Excess BF	≥3 risk factors
309	60-69 years	Male	Dalit, Janajati and Madhesi	Ever Married	Illiterate	Unemployed	25000	≤30000 NPR	Current smoker	≤3	Current consumer	Daily	Current smokers and chewers	Yes	>=1hr/week	Low	1-2 servings	<5 servings	Hypertension status ( ≥140mm/Hg and/or ≥90 mm/Hg)	Overweight and obese	Overweight and obese	Excess BF	Lower BMR	Lower HGS	Lower HGS	Lower HGS	≥3 risk factors	Mild	Moderate	Normal	Presence of Stress symptoms	Presence of Anxiety symptoms	Normal	2	1	1	2	0	0	0	1	Low	1-2 servings	<5 servings	Current smokers and chewers	Hypertension status ( ≥140mm/Hg and/or ≥90 mm/Hg)	Overweight and obese	Excess BF	≥3 risk factors
310	60-69 years	Male	Brahmin/Chhetri	Ever Married	Illiterate	Unemployed	20000	≤30000 NPR	Current smoker	≤3	Current consumer	Daily	Current smokers and chewers	Yes	>=1hr/week	High	1-2 servings	<5 servings	Normal	Underweight	Normal and UW	Ideal BF	Lower BMR	Lower HGS	Lower HGS	Lower HGS	2 risk factors	Normal	Normal	Normal	Normal	Normal	Normal	0	0	0	0	0	0	0	0	High	1-2 servings	<5 servings	Current smokers and chewers	Normal	Underweight	Ideal BF	2 risk factors
311	60-69 years	Male	Dalit, Janajati and Madhesi	Ever Married	Illiterate	Housekeeper, Farmer and Labor	20000	≤30000 NPR	Never or Former smoker		Never or former consumer		Never smokers and chewers	Yes	<1hr/week	Low	1-2 servings	<5 servings	Normal	Overweight and obese	Normal and UW	Excess BF	Lower BMR	Ideal HGS	Ideal HGS	Ideal HGS	2 risk factors	Normal	Moderate	Normal	Normal	Presence of Anxiety symptoms	Normal	1	1	0	1	0	0	0	0	Low	1-2 servings	<5 servings	Never smokers and chewers	Normal	Normal	Excess BF	2 risk factors
312	60-69 years	Male	Dalit, Janajati and Madhesi	Ever Married	Illiterate	Unemployed	20000	≤30000 NPR	Never or Former smoker		Current consumer	Daily	Current smokers and chewers	Yes	<1hr/week	Low	1-2 servings	<5 servings	Normal	Normal	Normal and UW	Excess BF	Lower BMR	Ideal HGS	Ideal HGS	Ideal HGS	≥3 risk factors	Mild	Moderate	Mild	Presence of Stress symptoms	Presence of Anxiety symptoms	Presence of Depression symptoms	3	2	2	2	1	1	1	1	Low	1-2 servings	<5 servings	Current smokers and chewers	Normal	Normal	Excess BF	≥3 risk factors
313	60-69 years	Male	Dalit, Janajati and Madhesi	Ever Married	Literate	Housekeeper, Farmer and Labor	20000	≤30000 NPR	Never or Former smoker		Never or former consumer		Never smokers and chewers	Yes	<1hr/week	High	1-2 servings	<5 servings	Normal	Overweight and obese	Normal and UW	Ideal BF	Lower BMR	Ideal HGS	Ideal HGS	Ideal HGS	1 risk factor	Normal	Mild	Normal	Normal	Presence of Anxiety symptoms	Normal	1	1	0	1	0	0	0	0	High	1-2 servings	<5 servings	Never smokers and chewers	Normal	Normal	Ideal BF	1 risk factor
314	60-69 years	Male	Brahmin/Chhetri	Ever Married	Illiterate	Unemployed	25000	≤30000 NPR	Never or Former smoker		Never or former consumer		Never smokers and chewers	Yes	<1hr/week	Low	1-2 servings	<5 servings	Hypertension status ( ≥140mm/Hg and/or ≥90 mm/Hg)	Normal	Normal and UW	Ideal BF	Lower BMR	Ideal HGS	Ideal HGS	Ideal HGS	2 risk factors	Normal	Normal	Normal	Normal	Normal	Normal	0	0	0	0	0	0	0	0	Low	1-2 servings	<5 servings	Never smokers and chewers	Hypertension status ( ≥140mm/Hg and/or ≥90 mm/Hg)	Normal	Ideal BF	2 risk factors
315	60-69 years	Male	Brahmin/Chhetri	Ever Married	Literate	Unemployed	30000	≤30000 NPR	Current smoker	>3	Current consumer	Daily	Current smokers and chewers	Yes	>=1hr/week	High	1-2 servings	<5 servings	Normal	Normal	Normal and UW	Excess BF	Lower BMR	Ideal HGS	Ideal HGS	Ideal HGS	≥3 risk factors	Normal	Normal	Normal	Normal	Normal	Normal	0	0	0	0	0	0	0	0	High	1-2 servings	<5 servings	Current smokers and chewers	Normal	Normal	Excess BF	≥3 risk factors
316	60-69 years	Male	Brahmin/Chhetri	Ever Married	Illiterate	Unemployed	25000	≤30000 NPR	Current smoker	>3	Current consumer	Daily	Current smokers and chewers	Yes	>=1hr/week	Low	1-2 servings	<5 servings	Hypertension status ( ≥140mm/Hg and/or ≥90 mm/Hg)	Overweight and obese	Overweight and obese	Excess BF	Ideal BMR	Ideal HGS	Ideal HGS	Ideal HGS	2 risk factors	Moderate	Normal	Mild	Presence of Stress symptoms	Normal	Presence of Depression symptoms	2	1	2	1	0	0	1	0	Low	1-2 servings	<5 servings	Current smokers and chewers	Hypertension status ( ≥140mm/Hg and/or ≥90 mm/Hg)	Overweight and obese	Excess BF	2 risk factors
317	60-69 years	Male	Dalit, Janajati and Madhesi	Ever Married	Literate	Housekeeper, Farmer and Labor	28000	≤30000 NPR	Current smoker	≤3	Current consumer	Daily	Current smokers and chewers	Yes	>=1hr/week	Low	1-2 servings	<5 servings	Normal	Overweight and obese	Overweight and obese	Excess BF	Lower BMR	Ideal HGS	Ideal HGS	Ideal HGS	≥3 risk factors	Moderate	Mild	Normal	Presence of Stress symptoms	Presence of Anxiety symptoms	Normal	2	1	1	2	0	0	0	1	Low	1-2 servings	<5 servings	Current smokers and chewers	Normal	Overweight and obese	Excess BF	≥3 risk factors
318	60-69 years	Male	Brahmin/Chhetri	Ever Married	Literate	Housekeeper, Farmer and Labor	25000	≤30000 NPR	Current smoker	≤3	Current consumer	Daily	Current smokers and chewers	Yes	>=1hr/week	Low	1-2 servings	<5 servings	Hypertension status ( ≥140mm/Hg and/or ≥90 mm/Hg)	Overweight and obese	Overweight and obese	Excess BF	Lower BMR	Lower HGS	Lower HGS	Lower HGS	≥3 risk factors	Moderate	Mild	Mild	Presence of Stress symptoms	Presence of Anxiety symptoms	Presence of Depression symptoms	3	2	2	2	1	1	1	1	Low	1-2 servings	<5 servings	Current smokers and chewers	Hypertension status ( ≥140mm/Hg and/or ≥90 mm/Hg)	Overweight and obese	Excess BF	≥3 risk factors
319	60-69 years	Male	Dalit, Janajati and Madhesi	Ever Married	Literate	Unemployed	30000	≤30000 NPR	Current smoker	≤3	Current consumer	Daily	Current smokers and chewers	Yes	>=1hr/week	Low	1-2 servings	<5 servings	Hypertension status ( ≥140mm/Hg and/or ≥90 mm/Hg)	Overweight and obese	Overweight and obese	Excess BF	Lower BMR	Ideal HGS	Ideal HGS	Ideal HGS	≥3 risk factors	Moderate	Mild	Normal	Presence of Stress symptoms	Presence of Anxiety symptoms	Normal	2	1	1	2	0	0	0	1	Low	1-2 servings	<5 servings	Current smokers and chewers	Hypertension status ( ≥140mm/Hg and/or ≥90 mm/Hg)	Overweight and obese	Excess BF	≥3 risk factors
320	60-69 years	Male	Dalit, Janajati and Madhesi	Ever Married	Literate	Unemployed	25000	≤30000 NPR	Current smoker	>3	Current consumer	Daily	Current smokers and chewers	Yes	>=1hr/week	Low	1-2 servings	<5 servings	Normal	Normal	Normal and UW	Ideal BF	Lower BMR	Lower HGS	Lower HGS	Lower HGS	≥3 risk factors	Normal	Mild	Mild	Normal	Presence of Anxiety symptoms	Presence of Depression symptoms	2	2	1	1	0	1	0	0	Low	1-2 servings	<5 servings	Current smokers and chewers	Normal	Normal	Ideal BF	≥3 risk factors
321	60-69 years	Male	Brahmin/Chhetri	Ever Married	Literate	Unemployed	30000	≤30000 NPR	Current smoker	≤3	Current consumer	Daily	Current smokers and chewers	Yes	>=1hr/week	Low	1-2 servings	<5 servings	Normal	Normal	Normal and UW	Ideal BF	Lower BMR	Lower HGS	Lower HGS	Lower HGS	2 risk factors	Mild	Mild	Normal	Presence of Stress symptoms	Presence of Anxiety symptoms	Normal	2	1	1	2	0	0	0	1	Low	1-2 servings	<5 servings	Current smokers and chewers	Normal	Normal	Ideal BF	2 risk factors
322	60-69 years	Male	Dalit, Janajati and Madhesi	Ever Married	Literate	Housekeeper, Farmer and Labor	25000	≤30000 NPR	Current smoker	≤3	Current consumer	Daily	Current smokers and chewers	Yes	>=1hr/week	High	1-2 servings	<5 servings	Normal	Normal	Normal and UW	Ideal BF	Lower BMR	Ideal HGS	Ideal HGS	Ideal HGS	2 risk factors	Mild	Normal	Normal	Presence of Stress symptoms	Normal	Normal	1	0	1	1	0	0	0	0	High	1-2 servings	<5 servings	Current smokers and chewers	Normal	Normal	Ideal BF	2 risk factors
323	60-69 years	Male	Brahmin/Chhetri	Ever Married	Illiterate	Unemployed	25000	≤30000 NPR	Never or Former smoker		Never or former consumer		Never smokers and chewers	No		Low	1-2 servings	<5 servings	Hypertension status ( ≥140mm/Hg and/or ≥90 mm/Hg)	Normal	Normal and UW	Ideal BF	Lower BMR	Ideal HGS	Ideal HGS	Ideal HGS	2 risk factors	Severe	Moderate	Moderate	Presence of Stress symptoms	Presence of Anxiety symptoms	Presence of Depression symptoms	3	2	2	2	1	1	1	1	Low	1-2 servings	<5 servings	Never smokers and chewers	Hypertension status ( ≥140mm/Hg and/or ≥90 mm/Hg)	Normal	Ideal BF	2 risk factors
324	60-69 years	Male	Brahmin/Chhetri	Ever Married	Literate	Housekeeper, Farmer and Labor	25000	≤30000 NPR	Current smoker	≤3	Current consumer	Daily	Current smokers and chewers	Yes	>=1hr/week	Low	1-2 servings	<5 servings	Normal	Normal	Normal and UW	Ideal BF	Lower BMR	Lower HGS	Lower HGS	Lower HGS	2 risk factors	Mild	Normal	Mild	Presence of Stress symptoms	Normal	Presence of Depression symptoms	2	1	2	1	0	0	1	0	Low	1-2 servings	<5 servings	Current smokers and chewers	Normal	Normal	Ideal BF	2 risk factors
325	60-69 years	Male	Brahmin/Chhetri	Ever Married	Literate	Housekeeper, Farmer and Labor	30000	≤30000 NPR	Never or Former smoker		Never or former consumer		Never smokers and chewers	No		High	1-2 servings	<5 servings	Hypertension status ( ≥140mm/Hg and/or ≥90 mm/Hg)	Overweight and obese	Overweight and obese	Excess BF	Lower BMR	Ideal HGS	Ideal HGS	Ideal HGS	≥3 risk factors	Moderate	Severe	Mild	Presence of Stress symptoms	Presence of Anxiety symptoms	Presence of Depression symptoms	3	2	2	2	1	1	1	1	High	1-2 servings	<5 servings	Never smokers and chewers	Hypertension status ( ≥140mm/Hg and/or ≥90 mm/Hg)	Overweight and obese	Excess BF	≥3 risk factors
326	60-69 years	Male	Brahmin/Chhetri	Ever Married	Literate	Housekeeper, Farmer and Labor	30000	≤30000 NPR	Current smoker	≤3	Current consumer	Daily	Current smokers and chewers	Yes	>=1hr/week	High	1-2 servings	<5 servings	Hypertension status ( ≥140mm/Hg and/or ≥90 mm/Hg)	Overweight and obese	Overweight and obese	Excess BF	Lower BMR	Ideal HGS	Ideal HGS	Ideal HGS	≥3 risk factors	Severe	Severe	Severe	Presence of Stress symptoms	Presence of Anxiety symptoms	Presence of Depression symptoms	3	2	2	2	1	1	1	1	High	1-2 servings	<5 servings	Current smokers and chewers	Hypertension status ( ≥140mm/Hg and/or ≥90 mm/Hg)	Overweight and obese	Excess BF	≥3 risk factors
327	60-69 years	Male	Dalit, Janajati and Madhesi	Ever Married	Literate	Unemployed	20000	≤30000 NPR	Current smoker	>3	Current consumer	Daily	Current smokers and chewers	Yes	>=1hr/week	Low	1-2 servings	<5 servings	Hypertension status ( ≥140mm/Hg and/or ≥90 mm/Hg)	Underweight	Normal and UW	Ideal BF	Lower BMR	Lower HGS	Lower HGS	Lower HGS	≥3 risk factors	Moderate	Moderate	Moderate	Presence of Stress symptoms	Presence of Anxiety symptoms	Presence of Depression symptoms	3	2	2	2	1	1	1	1	Low	1-2 servings	<5 servings	Current smokers and chewers	Hypertension status ( ≥140mm/Hg and/or ≥90 mm/Hg)	Underweight	Ideal BF	≥3 risk factors
328	60-69 years	Male	Brahmin/Chhetri	Ever Married	Literate	Unemployed	40000	>30000 NPR	Never or Former smoker		Current consumer	Daily	Current smokers and chewers	Yes	<1hr/week	High	1-2 servings	<5 servings	Normal	Normal	Normal and UW	Ideal BF	Lower BMR	Ideal HGS	Ideal HGS	Ideal HGS	2 risk factors	Moderate	Severe	Moderate	Presence of Stress symptoms	Presence of Anxiety symptoms	Presence of Depression symptoms	3	2	2	2	1	1	1	1	High	1-2 servings	<5 servings	Current smokers and chewers	Normal	Normal	Ideal BF	2 risk factors
329	60-69 years	Female	Brahmin/Chhetri	Ever Married	Literate	Housekeeper, Farmer and Labor	30000	≤30000 NPR	Never or Former smoker		Never or former consumer		Never smokers and chewers	No		High	3-4 servings	<5 servings	Normal	Overweight and obese	Overweight and obese	Excess BF	Lower BMR	Lower HGS	Lower HGS	Lower HGS	≥3 risk factors	Severe	Normal	Mild	Presence of Stress symptoms	Normal	Presence of Depression symptoms	2	1	2	1	0	0	1	0	High	3-4 servings	<5 servings	Never smokers and chewers	Normal	Overweight and obese	Excess BF	≥3 risk factors
330	60-69 years	Female	Brahmin/Chhetri	Ever Married	Literate	Housekeeper, Farmer and Labor	40000	>30000 NPR	Never or Former smoker		Never or former consumer		Never smokers and chewers	No		Low	1-2 servings	<5 servings	Normal	Normal	Normal and UW	Excess BF	Lower BMR	Lower HGS	Lower HGS	Lower HGS	2 risk factors	Normal	Mild	Normal	Normal	Presence of Anxiety symptoms	Normal	1	1	0	1	0	0	0	0	Low	1-2 servings	<5 servings	Never smokers and chewers	Normal	Normal	Excess BF	2 risk factors
331	60-69 years	Female	Brahmin/Chhetri	Ever Married	Illiterate	Housekeeper, Farmer and Labor	20000	≤30000 NPR	Never or Former smoker		Never or former consumer		Never smokers and chewers	No		Low	<1 serving	<5 servings	Hypertension status ( ≥140mm/Hg and/or ≥90 mm/Hg)	Normal	Normal and UW	Ideal BF	Lower BMR	Lower HGS	Lower HGS	Lower HGS	2 risk factors	Mild	Normal	Normal	Presence of Stress symptoms	Normal	Normal	1	0	1	1	0	0	0	0	Low	<1 serving	<5 servings	Never smokers and chewers	Hypertension status ( ≥140mm/Hg and/or ≥90 mm/Hg)	Normal	Ideal BF	2 risk factors
332	60-69 years	Female	Brahmin/Chhetri	Ever Married	Illiterate	Housekeeper, Farmer and Labor	20000	≤30000 NPR	Never or Former smoker		Never or former consumer		Never smokers and chewers	Yes	>=1hr/week	Low	<1 serving	<5 servings	Normal	Normal	Normal and UW	Ideal BF	Lower BMR	Lower HGS	Lower HGS	Lower HGS	1 risk factor	Mild	Mild	Normal	Presence of Stress symptoms	Presence of Anxiety symptoms	Normal	2	1	1	2	0	0	0	1	Low	<1 serving	<5 servings	Never smokers and chewers	Normal	Normal	Ideal BF	1 risk factor
333	60-69 years	Female	Brahmin/Chhetri	Ever Married	Illiterate	Unemployed	40000	>30000 NPR	Never or Former smoker		Never or former consumer		Never smokers and chewers	No		Low	1-2 servings	<5 servings	Normal	Underweight	Normal and UW	Ideal BF	Lower BMR	Lower HGS	Lower HGS	Lower HGS	1 risk factor	Normal	Normal	Normal	Normal	Normal	Normal	0	0	0	0	0	0	0	0	Low	1-2 servings	<5 servings	Never smokers and chewers	Normal	Underweight	Ideal BF	1 risk factor
334	60-69 years	Female	Brahmin/Chhetri	Ever Married	Literate	Housekeeper, Farmer and Labor	25000	≤30000 NPR	Never or Former smoker		Never or former consumer		Never smokers and chewers	No		Low	<1 serving	<5 servings	Normal	Normal	Normal and UW	Ideal BF	Lower BMR	Lower HGS	Lower HGS	Lower HGS	1 risk factor	Normal	Normal	Mild	Normal	Normal	Presence of Depression symptoms	1	1	1	0	0	0	0	0	Low	<1 serving	<5 servings	Never smokers and chewers	Normal	Normal	Ideal BF	1 risk factor
335	60-69 years	Female	Dalit, Janajati and Madhesi	Ever Married	Literate	Housekeeper, Farmer and Labor	30000	≤30000 NPR	Never or Former smoker		Never or former consumer		Never smokers and chewers	No		Low	1-2 servings	<5 servings	Hypertension status ( ≥140mm/Hg and/or ≥90 mm/Hg)	Normal	Normal and UW	Ideal BF	Lower BMR	Lower HGS	Lower HGS	Lower HGS	2 risk factors	Moderate	Mild	Mild	Presence of Stress symptoms	Presence of Anxiety symptoms	Presence of Depression symptoms	3	2	2	2	1	1	1	1	Low	1-2 servings	<5 servings	Never smokers and chewers	Hypertension status ( ≥140mm/Hg and/or ≥90 mm/Hg)	Normal	Ideal BF	2 risk factors
336	60-69 years	Female	Brahmin/Chhetri	Ever Married	Literate	Housekeeper, Farmer and Labor	40000	>30000 NPR	Never or Former smoker		Never or former consumer		Never smokers and chewers	No		Low	1-2 servings	<5 servings	Normal	Normal	Normal and UW	Ideal BF	Lower BMR	Lower HGS	Ideal HGS	Lower HGS	1 risk factor	Normal	Normal	Moderate	Normal	Normal	Presence of Depression symptoms	1	1	1	0	0	0	0	0	Low	1-2 servings	<5 servings	Never smokers and chewers	Normal	Normal	Ideal BF	1 risk factor
337	60-69 years	Female	Brahmin/Chhetri	Ever Married	Illiterate	Unemployed	20000	≤30000 NPR	Never or Former smoker		Never or former consumer		Never smokers and chewers	No		Low	1-2 servings	<5 servings	Normal	Normal	Normal and UW	Ideal BF	Lower BMR	Lower HGS	Lower HGS	Lower HGS	1 risk factor	Moderate	Mild	Normal	Presence of Stress symptoms	Presence of Anxiety symptoms	Normal	2	1	1	2	0	0	0	1	Low	1-2 servings	<5 servings	Never smokers and chewers	Normal	Normal	Ideal BF	1 risk factor
338	60-69 years	Female	Brahmin/Chhetri	Ever Married	Illiterate	Unemployed	25000	≤30000 NPR	Never or Former smoker		Never or former consumer		Never smokers and chewers	No		High	1-2 servings	<5 servings	Hypertension status ( ≥140mm/Hg and/or ≥90 mm/Hg)	Overweight and obese	Overweight and obese	Excess BF	Ideal BMR	Lower HGS	Ideal HGS	Lower HGS	≥3 risk factors	Moderate	Normal	Normal	Presence of Stress symptoms	Normal	Normal	1	0	1	1	0	0	0	0	High	1-2 servings	<5 servings	Never smokers and chewers	Hypertension status ( ≥140mm/Hg and/or ≥90 mm/Hg)	Overweight and obese	Excess BF	≥3 risk factors
339	60-69 years	Female	Brahmin/Chhetri	Ever Married	Illiterate	Unemployed	45000	>30000 NPR	Never or Former smoker		Never or former consumer		Never smokers and chewers	No		Low	1-2 servings	<5 servings	Normal	Normal	Normal and UW	Ideal BF	Lower BMR	Lower HGS	Lower HGS	Lower HGS	1 risk factor	Mild	Normal	Normal	Presence of Stress symptoms	Normal	Normal	1	0	1	1	0	0	0	0	Low	1-2 servings	<5 servings	Never smokers and chewers	Normal	Normal	Ideal BF	1 risk factor
340	60-69 years	Female	Brahmin/Chhetri	Ever Married	Illiterate	Unemployed	20000	≤30000 NPR	Never or Former smoker		Never or former consumer		Never smokers and chewers	No		Low	<1 serving	<5 servings	Hypertension status ( ≥140mm/Hg and/or ≥90 mm/Hg)	Normal	Normal and UW	Ideal BF	Lower BMR	Ideal HGS	Ideal HGS	Ideal HGS	2 risk factors	Moderate	Mild	Mild	Presence of Stress symptoms	Presence of Anxiety symptoms	Presence of Depression symptoms	3	2	2	2	1	1	1	1	Low	<1 serving	<5 servings	Never smokers and chewers	Hypertension status ( ≥140mm/Hg and/or ≥90 mm/Hg)	Normal	Ideal BF	2 risk factors
341	60-69 years	Female	Brahmin/Chhetri	Ever Married	Illiterate	Unemployed	15000	≤30000 NPR	Never or Former smoker		Never or former consumer		Never smokers and chewers	Yes	>=1hr/week	Low	1-2 servings	<5 servings	Hypertension status ( ≥140mm/Hg and/or ≥90 mm/Hg)	Normal	Normal and UW	Ideal BF	Lower BMR	Lower HGS	Lower HGS	Lower HGS	1 risk factor	Moderate	Mild	Moderate	Presence of Stress symptoms	Presence of Anxiety symptoms	Presence of Depression symptoms	3	2	2	2	1	1	1	1	Low	1-2 servings	<5 servings	Never smokers and chewers	Hypertension status ( ≥140mm/Hg and/or ≥90 mm/Hg)	Normal	Ideal BF	1 risk factor
342	60-69 years	Female	Dalit, Janajati and Madhesi	Ever Married	Illiterate	Unemployed	15000	≤30000 NPR	Current smoker	≤3	Never or former consumer		Current smokers and chewers	Yes	>=1hr/week	Low	<1 serving	<5 servings	Normal	Overweight and obese	Overweight and obese	Excess BF	Lower BMR	Lower HGS	Lower HGS	Lower HGS	≥3 risk factors	Moderate	Severe	Normal	Presence of Stress symptoms	Presence of Anxiety symptoms	Normal	2	1	1	2	0	0	0	1	Low	<1 serving	<5 servings	Current smokers and chewers	Normal	Overweight and obese	Excess BF	≥3 risk factors
343	60-69 years	Female	Brahmin/Chhetri	Ever Married	Illiterate	Unemployed	20000	≤30000 NPR	Never or Former smoker		Never or former consumer		Never smokers and chewers	No		High	1-2 servings	<5 servings	Normal	Underweight	Normal and UW	Ideal BF	Lower BMR	Lower HGS	Lower HGS	Lower HGS	1 risk factor	Normal	Normal	Mild	Normal	Normal	Presence of Depression symptoms	1	1	1	0	0	0	0	0	High	1-2 servings	<5 servings	Never smokers and chewers	Normal	Underweight	Ideal BF	1 risk factor
344	60-69 years	Female	Brahmin/Chhetri	Ever Married	Illiterate	Unemployed	25000	≤30000 NPR	Never or Former smoker		Never or former consumer		Never smokers and chewers	No		Low	1-2 servings	<5 servings	Hypertension status ( ≥140mm/Hg and/or ≥90 mm/Hg)	Normal	Normal and UW	Excess BF	Lower BMR	Lower HGS	Lower HGS	Lower HGS	≥3 risk factors	Normal	Normal	Normal	Normal	Normal	Normal	0	0	0	0	0	0	0	0	Low	1-2 servings	<5 servings	Never smokers and chewers	Hypertension status ( ≥140mm/Hg and/or ≥90 mm/Hg)	Normal	Excess BF	≥3 risk factors
345	60-69 years	Female	Brahmin/Chhetri	Ever Married	Illiterate	Unemployed	20000	≤30000 NPR	Never or Former smoker		Never or former consumer		Never smokers and chewers	Yes	<1hr/week	Low	1-2 servings	<5 servings	Normal	Normal	Normal and UW	Ideal BF	Lower BMR	Lower HGS	Lower HGS	Lower HGS	1 risk factor	Normal	Normal	Mild	Normal	Normal	Presence of Depression symptoms	1	1	1	0	0	0	0	0	Low	1-2 servings	<5 servings	Never smokers and chewers	Normal	Normal	Ideal BF	1 risk factor
346	60-69 years	Female	Brahmin/Chhetri	Ever Married	Illiterate	Unemployed	25000	≤30000 NPR	Never or Former smoker		Never or former consumer		Never smokers and chewers	Yes	>=1hr/week	Low	1-2 servings	<5 servings	Normal	Underweight	Normal and UW	Ideal BF	Lower BMR	Lower HGS	Lower HGS	Lower HGS	1 risk factor	Severe	Severe	Moderate	Presence of Stress symptoms	Presence of Anxiety symptoms	Presence of Depression symptoms	3	2	2	2	1	1	1	1	Low	1-2 servings	<5 servings	Never smokers and chewers	Normal	Underweight	Ideal BF	1 risk factor
347	60-69 years	Female	Brahmin/Chhetri	Ever Married	Illiterate	Unemployed	25000	≤30000 NPR	Never or Former smoker		Never or former consumer		Never smokers and chewers	No		Low	1-2 servings	<5 servings	Normal	Overweight and obese	Normal and UW	Ideal BF	Lower BMR	Lower HGS	Lower HGS	Lower HGS	1 risk factor	Severe	Mild	Moderate	Presence of Stress symptoms	Presence of Anxiety symptoms	Presence of Depression symptoms	3	2	2	2	1	1	1	1	Low	1-2 servings	<5 servings	Never smokers and chewers	Normal	Normal	Ideal BF	1 risk factor
348	60-69 years	Female	Brahmin/Chhetri	Ever Married	Illiterate	Unemployed	25000	≤30000 NPR	Never or Former smoker		Never or former consumer		Never smokers and chewers	No		Low	1-2 servings	<5 servings	Hypertension status ( ≥140mm/Hg and/or ≥90 mm/Hg)	Underweight	Normal and UW	Ideal BF	Lower BMR	Lower HGS	Lower HGS	Lower HGS	2 risk factors	Moderate	Moderate	Mild	Presence of Stress symptoms	Presence of Anxiety symptoms	Presence of Depression symptoms	3	2	2	2	1	1	1	1	Low	1-2 servings	<5 servings	Never smokers and chewers	Hypertension status ( ≥140mm/Hg and/or ≥90 mm/Hg)	Underweight	Ideal BF	2 risk factors
349	60-69 years	Female	Brahmin/Chhetri	Ever Married	Literate	Housekeeper, Farmer and Labor	40000	>30000 NPR	Never or Former smoker		Never or former consumer		Never smokers and chewers	No		Low	1-2 servings	<5 servings	Hypertension status ( ≥140mm/Hg and/or ≥90 mm/Hg)	Overweight and obese	Overweight and obese	Excess BF	Ideal BMR	Ideal HGS	Ideal HGS	Ideal HGS	≥3 risk factors	Severe	Severe	Normal	Presence of Stress symptoms	Presence of Anxiety symptoms	Normal	2	1	1	2	0	0	0	1	Low	1-2 servings	<5 servings	Never smokers and chewers	Hypertension status ( ≥140mm/Hg and/or ≥90 mm/Hg)	Overweight and obese	Excess BF	≥3 risk factors
350	60-69 years	Female	Brahmin/Chhetri	Ever Married	Illiterate	Unemployed	50000	>30000 NPR	Never or Former smoker		Never or former consumer		Never smokers and chewers	No		Low	1-2 servings	<5 servings	Normal	Underweight	Normal and UW	Ideal BF	Lower BMR	Lower HGS	Lower HGS	Lower HGS	1 risk factor	Normal	Normal	Mild	Normal	Normal	Presence of Depression symptoms	1	1	1	0	0	0	0	0	Low	1-2 servings	<5 servings	Never smokers and chewers	Normal	Underweight	Ideal BF	1 risk factor
351	60-69 years	Female	Brahmin/Chhetri	Ever Married	Literate	Housekeeper, Farmer and Labor	25000	≤30000 NPR	Never or Former smoker		Never or former consumer		Never smokers and chewers	No		High	1-2 servings	<5 servings	Normal	Overweight and obese	Normal and UW	Excess BF	Lower BMR	Lower HGS	Lower HGS	Lower HGS	2 risk factors	Moderate	Severe	Normal	Presence of Stress symptoms	Presence of Anxiety symptoms	Normal	2	1	1	2	0	0	0	1	High	1-2 servings	<5 servings	Never smokers and chewers	Normal	Normal	Excess BF	2 risk factors
352	60-69 years	Female	Brahmin/Chhetri	Ever Married	Literate	Private, Government and Bussiness	30000	≤30000 NPR	Never or Former smoker		Never or former consumer		Never smokers and chewers	No		High	3-4 servings	<5 servings	Hypertension status ( ≥140mm/Hg and/or ≥90 mm/Hg)	Normal	Normal and UW	Ideal BF	Lower BMR	Ideal HGS	Ideal HGS	Ideal HGS	2 risk factors	Severe	Severe	Normal	Presence of Stress symptoms	Presence of Anxiety symptoms	Normal	2	1	1	2	0	0	0	1	High	3-4 servings	<5 servings	Never smokers and chewers	Hypertension status ( ≥140mm/Hg and/or ≥90 mm/Hg)	Normal	Ideal BF	2 risk factors
353	60-69 years	Female	Brahmin/Chhetri	Ever Married	Illiterate	Unemployed	25000	≤30000 NPR	Never or Former smoker		Never or former consumer		Never smokers and chewers	No		Low	1-2 servings	<5 servings	Hypertension status ( ≥140mm/Hg and/or ≥90 mm/Hg)	Normal	Normal and UW	Ideal BF	Lower BMR	Lower HGS	Lower HGS	Lower HGS	2 risk factors	Normal	Normal	Normal	Normal	Normal	Normal	0	0	0	0	0	0	0	0	Low	1-2 servings	<5 servings	Never smokers and chewers	Hypertension status ( ≥140mm/Hg and/or ≥90 mm/Hg)	Normal	Ideal BF	2 risk factors
354	60-69 years	Female	Brahmin/Chhetri	Ever Married	Illiterate	Unemployed	25000	≤30000 NPR	Never or Former smoker		Never or former consumer		Never smokers and chewers	No		Low	1-2 servings	<5 servings	Hypertension status ( ≥140mm/Hg and/or ≥90 mm/Hg)	Normal	Normal and UW	Ideal BF	Lower BMR	Lower HGS	Lower HGS	Lower HGS	2 risk factors	Moderate	Moderate	Normal	Presence of Stress symptoms	Presence of Anxiety symptoms	Normal	2	1	1	2	0	0	0	1	Low	1-2 servings	<5 servings	Never smokers and chewers	Hypertension status ( ≥140mm/Hg and/or ≥90 mm/Hg)	Normal	Ideal BF	2 risk factors
355	60-69 years	Female	Brahmin/Chhetri	Ever Married	Literate	Housekeeper, Farmer and Labor	30000	≤30000 NPR	Never or Former smoker		Never or former consumer		Never smokers and chewers	Yes	<1hr/week	High	3-4 servings	≥5 servings	Normal	Underweight	Normal and UW	Ideal BF	Lower BMR	Lower HGS	Lower HGS	Lower HGS	0 risk factor	Normal	Normal	Normal	Normal	Normal	Normal	0	0	0	0	0	0	0	0	High	3-4 servings	≥5 servings	Never smokers and chewers	Normal	Underweight	Ideal BF	0 risk factor
356	60-69 years	Female	Brahmin/Chhetri	Ever Married	Literate	Housekeeper, Farmer and Labor	40000	>30000 NPR	Never or Former smoker		Never or former consumer		Never smokers and chewers	No		High	3-4 servings	<5 servings	Normal	Normal	Normal and UW	Ideal BF	Lower BMR	Ideal HGS	Ideal HGS	Ideal HGS	1 risk factor	Normal	Mild	Mild	Normal	Presence of Anxiety symptoms	Presence of Depression symptoms	2	2	1	1	0	1	0	0	High	3-4 servings	<5 servings	Never smokers and chewers	Normal	Normal	Ideal BF	1 risk factor
357	60-69 years	Female	Brahmin/Chhetri	Ever Married	Literate	Housekeeper, Farmer and Labor	50000	>30000 NPR	Never or Former smoker		Never or former consumer		Never smokers and chewers	No		High	1-2 servings	<5 servings	Normal	Normal	Normal and UW	Ideal BF	Lower BMR	Lower HGS	Lower HGS	Lower HGS	1 risk factor	Normal	Mild	Normal	Normal	Presence of Anxiety symptoms	Normal	1	1	0	1	0	0	0	0	High	1-2 servings	<5 servings	Never smokers and chewers	Normal	Normal	Ideal BF	1 risk factor
358	60-69 years	Female	Brahmin/Chhetri	Ever Married	Illiterate	Unemployed	20000	≤30000 NPR	Never or Former smoker		Never or former consumer		Never smokers and chewers	No		High	1-2 servings	<5 servings	Normal	Underweight	Normal and UW	Ideal BF	Lower BMR	Lower HGS	Lower HGS	Lower HGS	1 risk factor	Normal	Mild	Normal	Normal	Presence of Anxiety symptoms	Normal	1	1	0	1	0	0	0	0	High	1-2 servings	<5 servings	Never smokers and chewers	Normal	Underweight	Ideal BF	1 risk factor
359	60-69 years	Female	Brahmin/Chhetri	Ever Married	Illiterate	Unemployed	20000	≤30000 NPR	Never or Former smoker		Never or former consumer		Never smokers and chewers	No		Low	1-2 servings	<5 servings	Normal	Underweight	Normal and UW	Ideal BF	Lower BMR	Lower HGS	Lower HGS	Lower HGS	1 risk factor	Normal	Normal	Normal	Normal	Normal	Normal	0	0	0	0	0	0	0	0	Low	1-2 servings	<5 servings	Never smokers and chewers	Normal	Underweight	Ideal BF	1 risk factor
360	60-69 years	Female	Brahmin/Chhetri	Ever Married	Illiterate	Unemployed	25000	≤30000 NPR	Never or Former smoker		Never or former consumer		Never smokers and chewers	No		High	1-2 servings	<5 servings	Normal	Normal	Normal and UW	Excess BF	Lower BMR	Lower HGS	Lower HGS	Lower HGS	2 risk factors	Mild	Normal	Normal	Presence of Stress symptoms	Normal	Normal	1	0	1	1	0	0	0	0	High	1-2 servings	<5 servings	Never smokers and chewers	Normal	Normal	Excess BF	2 risk factors
361	60-69 years	Female	Dalit, Janajati and Madhesi	Ever Married	Literate	Housekeeper, Farmer and Labor	20000	≤30000 NPR	Never or Former smoker		Never or former consumer		Never smokers and chewers	No		Low	1-2 servings	<5 servings	Normal	Overweight and obese	Normal and UW	Ideal BF	Lower BMR	Lower HGS	Lower HGS	Lower HGS	1 risk factor	Mild	Moderate	Normal	Presence of Stress symptoms	Presence of Anxiety symptoms	Normal	2	1	1	2	0	0	0	1	Low	1-2 servings	<5 servings	Never smokers and chewers	Normal	Normal	Ideal BF	1 risk factor
362	60-69 years	Female	Brahmin/Chhetri	Ever Married	Illiterate	Housekeeper, Farmer and Labor	20000	≤30000 NPR	Never or Former smoker		Never or former consumer		Never smokers and chewers	Yes	>=1hr/week	Low	1-2 servings	<5 servings	Hypertension status ( ≥140mm/Hg and/or ≥90 mm/Hg)	Normal	Normal and UW	Ideal BF	Lower BMR	Lower HGS	Lower HGS	Lower HGS	2 risk factors	Normal	Normal	Mild	Normal	Normal	Presence of Depression symptoms	1	1	1	0	0	0	0	0	Low	1-2 servings	<5 servings	Never smokers and chewers	Hypertension status ( ≥140mm/Hg and/or ≥90 mm/Hg)	Normal	Ideal BF	2 risk factors
363	60-69 years	Female	Brahmin/Chhetri	Ever Married	Illiterate	Unemployed	20000	≤30000 NPR	Never or Former smoker		Never or former consumer		Never smokers and chewers	No		Low	1-2 servings	<5 servings	Hypertension status ( ≥140mm/Hg and/or ≥90 mm/Hg)	Normal	Normal and UW	Ideal BF	Lower BMR	Lower HGS	Lower HGS	Lower HGS	2 risk factors	Normal	Normal	Normal	Normal	Normal	Normal	0	0	0	0	0	0	0	0	Low	1-2 servings	<5 servings	Never smokers and chewers	Hypertension status ( ≥140mm/Hg and/or ≥90 mm/Hg)	Normal	Ideal BF	2 risk factors
364	60-69 years	Female	Brahmin/Chhetri	Ever Married	Illiterate	Unemployed	20000	≤30000 NPR	Never or Former smoker		Never or former consumer		Never smokers and chewers	No		Low	1-2 servings	<5 servings	Hypertension status ( ≥140mm/Hg and/or ≥90 mm/Hg)	Normal	Normal and UW	Ideal BF	Lower BMR	Lower HGS	Lower HGS	Lower HGS	2 risk factors	Normal	Normal	Mild	Normal	Normal	Presence of Depression symptoms	1	1	1	0	0	0	0	0	Low	1-2 servings	<5 servings	Never smokers and chewers	Hypertension status ( ≥140mm/Hg and/or ≥90 mm/Hg)	Normal	Ideal BF	2 risk factors
365	60-69 years	Female	Brahmin/Chhetri	Ever Married	Illiterate	Housekeeper, Farmer and Labor	25000	≤30000 NPR	Never or Former smoker		Never or former consumer		Never smokers and chewers	No		Low	1-2 servings	<5 servings	Normal	Normal	Normal and UW	Ideal BF	Lower BMR	Lower HGS	Lower HGS	Lower HGS	1 risk factor	Normal	Mild	Normal	Normal	Presence of Anxiety symptoms	Normal	1	1	0	1	0	0	0	0	Low	1-2 servings	<5 servings	Never smokers and chewers	Normal	Normal	Ideal BF	1 risk factor
366	60-69 years	Female	Brahmin/Chhetri	Ever Married	Literate	Housekeeper, Farmer and Labor	25000	≤30000 NPR	Never or Former smoker		Never or former consumer		Never smokers and chewers	No		Low	1-2 servings	<5 servings	Normal	Normal	Normal and UW	Excess BF	Lower BMR	Ideal HGS	Ideal HGS	Ideal HGS	2 risk factors	Normal	Severe	Mild	Normal	Presence of Anxiety symptoms	Presence of Depression symptoms	2	2	1	1	0	1	0	0	Low	1-2 servings	<5 servings	Never smokers and chewers	Normal	Normal	Excess BF	2 risk factors
367	60-69 years	Female	Brahmin/Chhetri	Ever Married	Literate	Unemployed	20000	≤30000 NPR	Never or Former smoker		Never or former consumer		Never smokers and chewers	No		Low	1-2 servings	<5 servings	Hypertension status ( ≥140mm/Hg and/or ≥90 mm/Hg)	Underweight	Normal and UW	Ideal BF	Lower BMR	Ideal HGS	Ideal HGS	Ideal HGS	2 risk factors	Normal	Normal	Normal	Normal	Normal	Normal	0	0	0	0	0	0	0	0	Low	1-2 servings	<5 servings	Never smokers and chewers	Hypertension status ( ≥140mm/Hg and/or ≥90 mm/Hg)	Underweight	Ideal BF	2 risk factors
368	60-69 years	Female	Brahmin/Chhetri	Ever Married	Literate	Housekeeper, Farmer and Labor	25000	≤30000 NPR	Never or Former smoker		Never or former consumer		Never smokers and chewers	No		High	3-4 servings	<5 servings	Hypertension status ( ≥140mm/Hg and/or ≥90 mm/Hg)	Overweight and obese	Overweight and obese	Excess BF	Lower BMR	Ideal HGS	Ideal HGS	Ideal HGS	≥3 risk factors	Normal	Normal	Mild	Normal	Normal	Presence of Depression symptoms	1	1	1	0	0	0	0	0	High	3-4 servings	<5 servings	Never smokers and chewers	Hypertension status ( ≥140mm/Hg and/or ≥90 mm/Hg)	Overweight and obese	Excess BF	≥3 risk factors
369	60-69 years	Female	Brahmin/Chhetri	Ever Married	Illiterate	Unemployed	20000	≤30000 NPR	Never or Former smoker		Never or former consumer		Never smokers and chewers	No		Low	1-2 servings	<5 servings	Normal	Normal	Normal and UW	Ideal BF	Lower BMR	Lower HGS	Lower HGS	Lower HGS	1 risk factor	Normal	Normal	Normal	Normal	Normal	Normal	0	0	0	0	0	0	0	0	Low	1-2 servings	<5 servings	Never smokers and chewers	Normal	Normal	Ideal BF	1 risk factor
370	60-69 years	Female	Brahmin/Chhetri	Ever Married	Illiterate	Unemployed	25000	≤30000 NPR	Never or Former smoker		Never or former consumer		Never smokers and chewers	No		High	1-2 servings	<5 servings	Hypertension status ( ≥140mm/Hg and/or ≥90 mm/Hg)	Normal	Normal and UW	Ideal BF	Lower BMR	Ideal HGS	Ideal HGS	Ideal HGS	2 risk factors	Normal	Normal	Moderate	Normal	Normal	Presence of Depression symptoms	1	1	1	0	0	0	0	0	High	1-2 servings	<5 servings	Never smokers and chewers	Hypertension status ( ≥140mm/Hg and/or ≥90 mm/Hg)	Normal	Ideal BF	2 risk factors
371	60-69 years	Female	Brahmin/Chhetri	Ever Married	Illiterate	Unemployed	20000	≤30000 NPR	Never or Former smoker		Never or former consumer		Never smokers and chewers	No		Low	1-2 servings	<5 servings	Hypertension status ( ≥140mm/Hg and/or ≥90 mm/Hg)	Normal	Normal and UW	Ideal BF	Lower BMR	Ideal HGS	Ideal HGS	Ideal HGS	2 risk factors	Normal	Normal	Mild	Normal	Normal	Presence of Depression symptoms	1	1	1	0	0	0	0	0	Low	1-2 servings	<5 servings	Never smokers and chewers	Hypertension status ( ≥140mm/Hg and/or ≥90 mm/Hg)	Normal	Ideal BF	2 risk factors
372	60-69 years	Female	Brahmin/Chhetri	Ever Married	Literate	Housekeeper, Farmer and Labor	25000	≤30000 NPR	Never or Former smoker		Never or former consumer		Never smokers and chewers	No		High	1-2 servings	<5 servings	Hypertension status ( ≥140mm/Hg and/or ≥90 mm/Hg)	Overweight and obese	Overweight and obese	Excess BF	Ideal BMR	Ideal HGS	Ideal HGS	Ideal HGS	≥3 risk factors	Moderate	Moderate	Normal	Presence of Stress symptoms	Presence of Anxiety symptoms	Normal	2	1	1	2	0	0	0	1	High	1-2 servings	<5 servings	Never smokers and chewers	Hypertension status ( ≥140mm/Hg and/or ≥90 mm/Hg)	Overweight and obese	Excess BF	≥3 risk factors
373	60-69 years	Female	Brahmin/Chhetri	Ever Married	Literate	Housekeeper, Farmer and Labor	30000	≤30000 NPR	Never or Former smoker		Never or former consumer		Never smokers and chewers	No		Low	1-2 servings	<5 servings	Normal	Normal	Normal and UW	Ideal BF	Lower BMR	Ideal HGS	Ideal HGS	Ideal HGS	1 risk factor	Normal	Normal	Normal	Normal	Normal	Normal	0	0	0	0	0	0	0	0	Low	1-2 servings	<5 servings	Never smokers and chewers	Normal	Normal	Ideal BF	1 risk factor
374	60-69 years	Female	Dalit, Janajati and Madhesi	Ever Married	Illiterate	Unemployed	20000	≤30000 NPR	Never or Former smoker		Never or former consumer		Never smokers and chewers	No		High	1-2 servings	<5 servings	Normal	Normal	Normal and UW	Ideal BF	Lower BMR	Ideal HGS	Ideal HGS	Ideal HGS	1 risk factor	Normal	Normal	Mild	Normal	Normal	Presence of Depression symptoms	1	1	1	0	0	0	0	0	High	1-2 servings	<5 servings	Never smokers and chewers	Normal	Normal	Ideal BF	1 risk factor
375	60-69 years	Female	Brahmin/Chhetri	Ever Married	Literate	Housekeeper, Farmer and Labor	30000	≤30000 NPR	Never or Former smoker		Never or former consumer		Never smokers and chewers	No		High	1-2 servings	<5 servings	Hypertension status ( ≥140mm/Hg and/or ≥90 mm/Hg)	Normal	Normal and UW	Ideal BF	Lower BMR	Lower HGS	Lower HGS	Lower HGS	2 risk factors	Normal	Severe	Mild	Normal	Presence of Anxiety symptoms	Presence of Depression symptoms	2	2	1	1	0	1	0	0	High	1-2 servings	<5 servings	Never smokers and chewers	Hypertension status ( ≥140mm/Hg and/or ≥90 mm/Hg)	Normal	Ideal BF	2 risk factors
376	60-69 years	Female	Dalit, Janajati and Madhesi	Ever Married	Illiterate	Unemployed	20000	≤30000 NPR	Never or Former smoker		Never or former consumer		Never smokers and chewers	No		Low	1-2 servings	<5 servings	Hypertension status ( ≥140mm/Hg and/or ≥90 mm/Hg)	Normal	Normal and UW	Ideal BF	Lower BMR	Ideal HGS	Ideal HGS	Ideal HGS	2 risk factors	Moderate	Mild	Mild	Presence of Stress symptoms	Presence of Anxiety symptoms	Presence of Depression symptoms	3	2	2	2	1	1	1	1	Low	1-2 servings	<5 servings	Never smokers and chewers	Hypertension status ( ≥140mm/Hg and/or ≥90 mm/Hg)	Normal	Ideal BF	2 risk factors
377	60-69 years	Female	Dalit, Janajati and Madhesi	Ever Married	Literate	Housekeeper, Farmer and Labor	30000	≤30000 NPR	Never or Former smoker		Never or former consumer		Never smokers and chewers	No		Low	1-2 servings	<5 servings	Normal	Overweight and obese	Normal and UW	Excess BF	Lower BMR	Ideal HGS	Ideal HGS	Ideal HGS	2 risk factors	Moderate	Moderate	Mild	Presence of Stress symptoms	Presence of Anxiety symptoms	Presence of Depression symptoms	3	2	2	2	1	1	1	1	Low	1-2 servings	<5 servings	Never smokers and chewers	Normal	Normal	Excess BF	2 risk factors
378	60-69 years	Female	Brahmin/Chhetri	Ever Married	Illiterate	Housekeeper, Farmer and Labor	30000	≤30000 NPR	Never or Former smoker		Never or former consumer		Never smokers and chewers	No		Low	1-2 servings	<5 servings	Hypertension status ( ≥140mm/Hg and/or ≥90 mm/Hg)	Overweight and obese	Overweight and obese	Excess BF	Lower BMR	Ideal HGS	Ideal HGS	Ideal HGS	≥3 risk factors	Normal	Mild	Normal	Normal	Presence of Anxiety symptoms	Normal	1	1	0	1	0	0	0	0	Low	1-2 servings	<5 servings	Never smokers and chewers	Hypertension status ( ≥140mm/Hg and/or ≥90 mm/Hg)	Overweight and obese	Excess BF	≥3 risk factors
379	60-69 years	Female	Brahmin/Chhetri	Ever Married	Literate	Housekeeper, Farmer and Labor	30000	≤30000 NPR	Never or Former smoker		Never or former consumer		Never smokers and chewers	No		Low	1-2 servings	<5 servings	Hypertension status ( ≥140mm/Hg and/or ≥90 mm/Hg)	Overweight and obese	Normal and UW	Excess BF	Ideal BMR	Ideal HGS	Ideal HGS	Ideal HGS	2 risk factors	Moderate	Severe	Mild	Presence of Stress symptoms	Presence of Anxiety symptoms	Presence of Depression symptoms	3	2	2	2	1	1	1	1	Low	1-2 servings	<5 servings	Never smokers and chewers	Hypertension status ( ≥140mm/Hg and/or ≥90 mm/Hg)	Normal	Excess BF	2 risk factors
380	60-69 years	Female	Brahmin/Chhetri	Ever Married	Illiterate	Unemployed	25000	≤30000 NPR	Never or Former smoker		Never or former consumer		Never smokers and chewers	No		Low	1-2 servings	<5 servings	Hypertension status ( ≥140mm/Hg and/or ≥90 mm/Hg)	Normal	Normal and UW	Ideal BF	Lower BMR	Lower HGS	Lower HGS	Lower HGS	2 risk factors	Normal	Mild	Normal	Normal	Presence of Anxiety symptoms	Normal	1	1	0	1	0	0	0	0	Low	1-2 servings	<5 servings	Never smokers and chewers	Hypertension status ( ≥140mm/Hg and/or ≥90 mm/Hg)	Normal	Ideal BF	2 risk factors
381	60-69 years	Female	Brahmin/Chhetri	Ever Married	Illiterate	Unemployed	15000	≤30000 NPR	Never or Former smoker		Never or former consumer		Never smokers and chewers	Yes	<1hr/week	High	1-2 servings	<5 servings	Hypertension status ( ≥140mm/Hg and/or ≥90 mm/Hg)	Underweight	Normal and UW	Ideal BF	Lower BMR	Lower HGS	Lower HGS	Lower HGS	2 risk factors	Normal	Mild	Mild	Normal	Presence of Anxiety symptoms	Presence of Depression symptoms	2	2	1	1	0	1	0	0	High	1-2 servings	<5 servings	Never smokers and chewers	Hypertension status ( ≥140mm/Hg and/or ≥90 mm/Hg)	Underweight	Ideal BF	2 risk factors
382	60-69 years	Female	Brahmin/Chhetri	Ever Married	Illiterate	Unemployed	15000	≤30000 NPR	Never or Former smoker		Current consumer	Daily	Current smokers and chewers	Yes	<1hr/week	Low	1-2 servings	<5 servings	Normal	Normal	Normal and UW	Ideal BF	Lower BMR	Lower HGS	Lower HGS	Lower HGS	2 risk factors	Moderate	Severe	Mild	Presence of Stress symptoms	Presence of Anxiety symptoms	Presence of Depression symptoms	3	2	2	2	1	1	1	1	Low	1-2 servings	<5 servings	Current smokers and chewers	Normal	Normal	Ideal BF	2 risk factors
383	60-69 years	Female	Brahmin/Chhetri	Ever Married	Illiterate	Unemployed	30000	≤30000 NPR	Never or Former smoker		Never or former consumer		Never smokers and chewers	No		Low	1-2 servings	<5 servings	Normal	Overweight and obese	Overweight and obese	Excess BF	Lower BMR	Ideal HGS	Ideal HGS	Ideal HGS	≥3 risk factors	Normal	Normal	Moderate	Normal	Normal	Presence of Depression symptoms	1	1	1	0	0	0	0	0	Low	1-2 servings	<5 servings	Never smokers and chewers	Normal	Overweight and obese	Excess BF	≥3 risk factors
384	60-69 years	Female	Brahmin/Chhetri	Ever Married	Illiterate	Unemployed	15000	≤30000 NPR	Never or Former smoker		Never or former consumer		Never smokers and chewers	Yes		Low	1-2 servings	<5 servings	Hypertension status ( ≥140mm/Hg and/or ≥90 mm/Hg)	Normal	Normal and UW	Ideal BF	Lower BMR	Ideal HGS	Ideal HGS	Ideal HGS	2 risk factors	Mild	Mild	Moderate	Presence of Stress symptoms	Presence of Anxiety symptoms	Presence of Depression symptoms	3	2	2	2	1	1	1	1	Low	1-2 servings	<5 servings	Never smokers and chewers	Hypertension status ( ≥140mm/Hg and/or ≥90 mm/Hg)	Normal	Ideal BF	2 risk factors
385	60-69 years	Female	Dalit, Janajati and Madhesi	Ever Married	Illiterate	Unemployed	20000	≤30000 NPR	Never or Former smoker		Never or former consumer		Never smokers and chewers	No	<1hr/week	High	>= 5servings	<5 servings	Normal	Normal	Normal and UW	Ideal BF	Lower BMR	Lower HGS	Lower HGS	Lower HGS	1 risk factor	Normal	Mild	Severe	Normal	Presence of Anxiety symptoms	Presence of Depression symptoms	2	2	1	1	0	1	0	0	High	>= 5servings	<5 servings	Never smokers and chewers	Normal	Normal	Ideal BF	1 risk factor
386	60-69 years	Female	Brahmin/Chhetri	Ever Married	Literate	Housekeeper, Farmer and Labor	50000	>30000 NPR	Never or Former smoker		Never or former consumer		Never smokers and chewers	No		High	1-2 servings	<5 servings	Hypertension status ( ≥140mm/Hg and/or ≥90 mm/Hg)	Normal	Normal and UW	Ideal BF	Lower BMR	Ideal HGS	Ideal HGS	Ideal HGS	1 risk factor	Normal	Severe	Normal	Normal	Presence of Anxiety symptoms	Normal	1	1	0	1	0	0	0	0	High	1-2 servings	<5 servings	Never smokers and chewers	Hypertension status ( ≥140mm/Hg and/or ≥90 mm/Hg)	Normal	Ideal BF	1 risk factor
387	60-69 years	Female	Brahmin/Chhetri	Ever Married	Illiterate	Housekeeper, Farmer and Labor	15000	≤30000 NPR	Never or Former smoker		Never or former consumer		Never smokers and chewers	Yes	<1hr/week	Low	1-2 servings	<5 servings	Hypertension status ( ≥140mm/Hg and/or ≥90 mm/Hg)	Overweight and obese	Overweight and obese	Excess BF	Ideal BMR	Ideal HGS	Ideal HGS	Ideal HGS	≥3 risk factors	Moderate	Moderate	Moderate	Presence of Stress symptoms	Presence of Anxiety symptoms	Presence of Depression symptoms	3	2	2	2	1	1	1	1	Low	1-2 servings	<5 servings	Never smokers and chewers	Hypertension status ( ≥140mm/Hg and/or ≥90 mm/Hg)	Overweight and obese	Excess BF	≥3 risk factors
388	60-69 years	Female	Dalit, Janajati and Madhesi	Ever Married	Illiterate	Unemployed	20000	≤30000 NPR	Never or Former smoker		Never or former consumer		Never smokers and chewers	No		Low	1-2 servings	<5 servings	Hypertension status ( ≥140mm/Hg and/or ≥90 mm/Hg)	Normal	Normal and UW	Ideal BF	Lower BMR	Ideal HGS	Ideal HGS	Ideal HGS	2 risk factors	Normal	Normal	Normal	Normal	Normal	Normal	0	0	0	0	0	0	0	0	Low	1-2 servings	<5 servings	Never smokers and chewers	Hypertension status ( ≥140mm/Hg and/or ≥90 mm/Hg)	Normal	Ideal BF	2 risk factors
389	60-69 years	Female	Dalit, Janajati and Madhesi	Ever Married	Illiterate	Unemployed	20000	≤30000 NPR	Never or Former smoker		Never or former consumer		Never smokers and chewers	No		Low	1-2 servings	<5 servings	Hypertension status ( ≥140mm/Hg and/or ≥90 mm/Hg)	Overweight and obese	Overweight and obese	Excess BF	Lower BMR	Ideal HGS	Ideal HGS	Ideal HGS	≥3 risk factors	Moderate	Mild	Severe	Presence of Stress symptoms	Presence of Anxiety symptoms	Presence of Depression symptoms	3	2	2	2	1	1	1	1	Low	1-2 servings	<5 servings	Never smokers and chewers	Hypertension status ( ≥140mm/Hg and/or ≥90 mm/Hg)	Overweight and obese	Excess BF	≥3 risk factors
390	60-69 years	Female	Brahmin/Chhetri	Ever Married	Literate	Housekeeper, Farmer and Labor	80000	>30000 NPR	Never or Former smoker		Never or former consumer		Never smokers and chewers	No		Low	1-2 servings	<5 servings	Normal	Normal	Normal and UW	Excess BF	Lower BMR	Ideal HGS	Ideal HGS	Ideal HGS	2 risk factors	Mild	Severe	Mild	Presence of Stress symptoms	Presence of Anxiety symptoms	Presence of Depression symptoms	3	2	2	2	1	1	1	1	Low	1-2 servings	<5 servings	Never smokers and chewers	Normal	Normal	Excess BF	2 risk factors
[truncated: 5 more columns]
